# Supplementary material for: 2,4,6,8-Tetra­kis(4-bromo­phen­yl)-3,7-diaza­bicyclo­[3.3.1]nonan-9-one
Source: Acta Crystallogr Sect E Struct Rep Online. 2010 Jan 9;66(Pt 2):o265–6. doi: 10.1107/S1600536809055226 (PMC2979866; doi:10.1107/S1600536809055226)
Supplement: Supplementary file 1 [file e-66-0o265-sup1.cif]

##############################################################################
###                                                                        ###
###        Electronic paper (Acta Crystallographica Section E)             ###
###                                                                        ###
##############################################################################
#                                                                            #
# This CIF contains the data in a paper accepted for publication in Acta     #
# Crystallographica Section E. It conforms to the requirements of Notes      #
# for Authors for Section E, and has been peer reviewed under the auspices   #
# of the IUCr Commission on Journals.                                        #
#                                                                            #
# Full details of the Crystallographic Information File format               #
# are given in the paper "The Crystallographic Information File (CIF):       #
# a New Standard Archive File for Crystallography" by S. R. Hall, F. H.      #
# Allen and I. D. Brown [Acta Cryst. (1991), A47, 655-685].                  #
#                                                                            #
# The current version of the core CIF dictionary is obtainable from          #
# ftp://ftp.iucr.org/pub/cif_core.dic. The current version number is 2.4.    #
#                                                                            #
# Software is freely available for graphical display of the structure(s) in  #
# this CIF.  For information consult the CIF home page http://www.iucr.org/  #
# cif/home.html                                                              #
#                                                                            #
# This file may be used for bona fide research purposes within the           #
# scientific community so long as proper attribution is given to the journal # 
# article from which it was obtained.                                        #
#                                                                            #
##############################################################################
                                             
data_global
_audit_creation_method     'form.cif (version 2.0)'
_journal_data_validation_number     ?
_journal_date_recd_electronic     2009-12-12
_journal_date_accepted     2009-12-23
_journal_name_full     'Acta Crystallographica, Section E'
_journal_year     2010
_journal_volume     66
_journal_issue      2
_journal_page_first     o265
_journal_page_last     o266
_journal_paper_category     QO
_journal_coeditor_code     CI2986
_publ_contact_author_name     'Prof. Fun, Hoong-Kun'
_publ_contact_author_address
;
      X-ray Crystallography Unit
      School of Physics
      Universiti Sains Malaysia
      11800 USM, Penang
      MALAYSIA
;
_publ_contact_author_email     'hkfun@usm.my'
_publ_contact_author_fax     '604 6579150'
_publ_contact_author_phone     '604 6533652'
_publ_section_title
;
2,4,6,8-Tetrakis(4-bromophenyl)-3,7-diazabicyclo[3.3.1]nonan-9-one
;
loop_
    _publ_author_name
    _publ_author_footnote
    _publ_author_address
    'Wan-Sin Loh'
;
      Thomson Reuters ResearcherID: C-7581-2009.
;
;
      X-ray Crystallography Unit
      School of Physics
      Universiti Sains Malaysia
      11800 USM, Penang
      Malaysia
;
    'Hoong-Kun Fun'
;
      Thomson Reuters ResearcherID: A-3561-2009.
;
;
      X-ray Crystallography Unit
      School of Physics
      Universiti Sains Malaysia
      11800 USM, Penang
      Malaysia
;
    'S. Sarveswari' ?
;
      Organic Chemistry Division
      School of Advanced Sciences
      VIT University
      Vellore 632 014, India
;
    'V. Vijayakumar' ?
;
      Organic Chemistry Division
      School of Advanced Sciences
      VIT University
      Vellore 632 014, India
;
    'B. Palakshi Reddy' ?
;
      Organic Chemistry Division
      School of Advanced Sciences
      VIT University
      Vellore 632 014, India
;
data_I
_audit_creation_method     SHELXL-97
_chemical_name_systematic
;
2,4,6,8-Tetrakis(4-bromophenyl)-3,7-diazabicyclo[3.3.1]nonan-9-one
;
_chemical_name_common     ?
_chemical_formula_moiety     'C31 H24 Br4 N2 O'
_chemical_formula_sum     'C31 H24 Br4 N2 O'
_chemical_formula_iupac     'C31 H24 Br4 N2 O'
_chemical_formula_weight     760.16
_chemical_melting_point     ?
_symmetry_cell_setting     Monoclinic
_symmetry_space_group_name_H-M     'P 21/c'
_symmetry_space_group_name_Hall     '-P 2ybc'
loop_
    _symmetry_equiv_pos_as_xyz
    'x, y, z'
    '-x, y+1/2, -z+1/2'
    '-x, -y, -z'
    'x, -y-1/2, z-1/2'
_cell_length_a     14.7409(5)
_cell_length_b     27.7762(10)
_cell_length_c     7.1538(2)
_cell_angle_alpha     90.00
_cell_angle_beta     101.067(2)
_cell_angle_gamma     90.00
_cell_volume     2874.62(16)
_cell_formula_units_Z     4
_cell_measurement_reflns_used     8924
_cell_measurement_theta_min     2.61
_cell_measurement_theta_max     25.19
_cell_measurement_temperature     296(2)
_exptl_crystal_description     Plate
_exptl_crystal_colour     colourless
_exptl_crystal_size_max     0.89
_exptl_crystal_size_mid     0.19
_exptl_crystal_size_min     0.10
_exptl_crystal_density_diffrn     1.756
_exptl_crystal_density_meas     ?
_exptl_crystal_density_method     'not measured'
_exptl_crystal_F_000     1488
_exptl_absorpt_coefficient_mu     5.628
_exptl_absorpt_correction_type     multi-scan
_exptl_absorpt_process_details     '(<i>SADABS</i>; Bruker, 2009)'
_exptl_absorpt_correction_T_min     0.0818
_exptl_absorpt_correction_T_max     0.6141
_exptl_special_details
;
;
_diffrn_ambient_temperature     296(2)
_diffrn_radiation_type     MoK\a
_diffrn_radiation_wavelength     0.71073
_diffrn_radiation_source     'fine-focus sealed tube'
_diffrn_radiation_monochromator     graphite
_diffrn_measurement_device_type
;
Bruker SMART APEXII CCD area-detector diffractometer
;
_diffrn_measurement_method     '\f and \w scans'
_diffrn_detector_area_resol_mean     ?
_diffrn_reflns_number     37831
_diffrn_reflns_av_R_equivalents     0.0452
_diffrn_reflns_av_sigmaI/netI     0.0637
_diffrn_reflns_theta_min     2.03
_diffrn_reflns_theta_max     30.05
_diffrn_reflns_theta_full     30.05
_diffrn_measured_fraction_theta_max     0.991
_diffrn_measured_fraction_theta_full     0.991
_diffrn_reflns_limit_h_min     -20
_diffrn_reflns_limit_h_max     14
_diffrn_reflns_limit_k_min     -38
_diffrn_reflns_limit_k_max     31
_diffrn_reflns_limit_l_min     -10
_diffrn_reflns_limit_l_max     10
_diffrn_standards_number     0
_diffrn_standards_interval_count     .
_diffrn_standards_interval_time     .
_diffrn_standards_decay_%     ?
_refine_special_details
;
Refinement of <i>F</i>^2^ against ALL reflections. The weighted <i>R</i>-factor
<i>wR</i> and goodness of fit <i>S</i> are based on <i>F</i>^2^, conventional
<i>R</i>-factors <i>R</i> are based on <i>F</i>, with <i>F</i> set to zero for
negative <i>F</i>^2^. The threshold expression of <i>F</i>^2^ >
\s(<i>F</i>^2^) is used only for calculating <i>R</i>-factors(gt) <i>etc</i>.
and is not relevant to the choice of reflections for refinement.
<i>R</i>-factors based on <i>F</i>^2^ are statistically about twice as large
as those based on <i>F</i>, and <i>R</i>- factors based on ALL data will be
even larger.
;
_reflns_number_total     8336
_reflns_number_gt     4019
_reflns_threshold_expression     I>2\s(I)
_refine_ls_structure_factor_coef     Fsqd
_refine_ls_matrix_type     full
_refine_ls_R_factor_all     0.1342
_refine_ls_R_factor_gt     0.0508
_refine_ls_wR_factor_gt     0.1137
_refine_ls_wR_factor_ref     0.1410
_refine_ls_goodness_of_fit_ref     1.005
_refine_ls_restrained_S_all     0.995
_refine_ls_number_reflns     8336
_refine_ls_number_parameters     409
_refine_ls_number_restraints     180
_refine_ls_hydrogen_treatment     constr
_refine_ls_weighting_scheme     calc
_refine_ls_weighting_details
         'calc w=1/[\s^2^(Fo^2^)+(0.0556P)^2^+2.5808P] where P=(Fo^2^+2Fc^2^)/3'
_atom_sites_solution_hydrogens     geom
_atom_sites_solution_primary     direct
_atom_sites_solution_secondary     difmap
_refine_ls_shift/su_max     0.001
_refine_ls_shift/su_max_lt     0.001
_refine_ls_shift/su_mean     0.000
_refine_diff_density_max     0.787
_refine_diff_density_min     -0.794
_refine_ls_extinction_method     none
_refine_ls_extinction_coef     ?
loop_
    _atom_type_symbol
    _atom_type_description
    _atom_type_scat_dispersion_real
    _atom_type_scat_dispersion_imag
    _atom_type_scat_source
    'C' 'C' 0.0033 0.0016
                         'International Tables Vol C Tables 4.2.6.8 and 6.1.1.4'
    'H' 'H' 0.0000 0.0000
                         'International Tables Vol C Tables 4.2.6.8 and 6.1.1.4'
    'N' 'N' 0.0061 0.0033
                         'International Tables Vol C Tables 4.2.6.8 and 6.1.1.4'
    'O' 'O' 0.0106 0.0060
                         'International Tables Vol C Tables 4.2.6.8 and 6.1.1.4'
    'Br' 'Br' -0.2901 2.4595
                         'International Tables Vol C Tables 4.2.6.8 and 6.1.1.4'
_computing_data_collection     'APEX2 (Bruker, 2009)'
_computing_cell_refinement     'SAINT (Bruker, 2009)'
_computing_data_reduction     'SAINT (Bruker, 2009)'
_computing_structure_solution     'SHELXTL (Sheldrick, 2008)'
_computing_structure_refinement     'SHELXTL (Sheldrick, 2008)'
_computing_molecular_graphics     'SHELXTL (Sheldrick, 2008)'
_computing_publication_material
                             'SHELXTL (Sheldrick, 2008) and PLATON (Spek, 2009)'
loop_
    _atom_site_type_symbol
    _atom_site_label
    _atom_site_fract_x
    _atom_site_fract_y
    _atom_site_fract_z
    _atom_site_U_iso_or_equiv
    _atom_site_adp_type
    _atom_site_calc_flag
    _atom_site_refinement_flags
    _atom_site_occupancy
    _atom_site_disorder_assembly
    _atom_site_disorder_group
    Br Br1 0.31050(3) 0.487998(19) 0.72659(7) 0.06406(17) Uani d . 1 . .
    Br Br2A 1.1481(2) 0.53133(10) 1.3533(4) 0.0839(10) Uani d P 0.69(2) A 1
    Br Br2B 1.1745(18) 0.5373(5) 1.275(5) 0.157(9) Uani d P 0.31(2) A 2
    Br Br3 0.30786(4) 0.66382(3) -0.10599(9) 0.0953(2) Uani d . 1 . .
    Br Br4 1.20123(3) 0.67899(2) 0.36272(9) 0.07356(19) Uani d . 1 A .
    O O1 0.72350(19) 0.69393(11) 0.9876(4) 0.0478(7) Uani d . 1 . .
    N N1 0.7408(2) 0.58644(12) 0.7607(5) 0.0429(8) Uani d . 1 A .
    H H1N1 0.7422 0.5573 0.7230 0.036(11) Uiso d R 1 . .
    N N2 0.74301(19) 0.68444(11) 0.4561(5) 0.0374(7) Uani d . 1 A .
    H H1N2 0.7425 0.7003 0.3532 0.038(11) Uiso d R 1 . .
    C C1 0.5800(3) 0.53202(15) 0.7522(6) 0.0456(10) Uani d . 1 . .
    H H1A 0.6382 0.5198 0.8031 0.055 Uiso calc R 1 . .
    C C2 0.5024(3) 0.50554(16) 0.7674(6) 0.0492(11) Uani d . 1 . .
    H H2A 0.5085 0.4756 0.8265 0.059 Uiso calc R 1 . .
    C C3 0.4165(3) 0.52380(16) 0.6947(6) 0.0439(10) Uani d . 1 . .
    C C4 0.4065(3) 0.56740(15) 0.6027(6) 0.0460(10) Uani d . 1 . .
    H H4A 0.3479 0.5793 0.5518 0.055 Uiso calc R 1 . .
    C C5 0.4841(3) 0.59328(15) 0.5867(6) 0.0465(10) Uani d . 1 . .
    H H5A 0.4773 0.6227 0.5236 0.056 Uiso calc R 1 . .
    C C6 0.5728(3) 0.57663(14) 0.6625(5) 0.0364(9) Uani d . 1 . .
    C C7 0.6570(2) 0.60577(13) 0.6387(5) 0.0372(9) Uani d . 1 . .
    H H7A 0.6643 0.6032 0.5057 0.045 Uiso calc R 1 . .
    C C8 0.6489(2) 0.66002(13) 0.6871(5) 0.0345(8) Uani d . 1 . .
    H H8A 0.5909 0.6659 0.7313 0.041 Uiso calc R 1 . .
    C C9 0.7300(3) 0.67358(13) 0.8402(5) 0.0359(9) Uani d . 1 . .
    C C10 0.8211(2) 0.66416(14) 0.7791(5) 0.0366(9) Uani d . 1 A .
    H H10A 0.8720 0.6733 0.8825 0.044 Uiso calc R 1 . .
    C C11 0.8276(2) 0.60953(14) 0.7382(6) 0.0391(9) Uani d . 1 . .
    H H11A 0.8388 0.6044 0.6090 0.047 Uiso calc PR 0.69(2) A 1
    H H11B 0.8321 0.6063 0.6039 0.047 Uiso d PR 0.31(2) A 2
    C C12A 0.9042(12) 0.5860(11) 0.885(3) 0.038(3) Uani d PU 0.69(2) A 1
    C C13A 0.9955(13) 0.5865(9) 0.858(2) 0.051(3) Uani d PU 0.69(2) A 1
    H H13A 1.0078 0.5987 0.7446 0.062 Uiso calc PR 0.69(2) A 1
    C C14A 1.0693(9) 0.5694(6) 0.994(2) 0.056(3) Uani d PU 0.69(2) A 1
    H H14A 1.1297 0.5703 0.9737 0.068 Uiso calc PR 0.69(2) A 1
    C C15A 1.0490(10) 0.5514(6) 1.1589(19) 0.052(3) Uani d PU 0.69(2) A 1
    C C16A 0.9581(9) 0.5494(6) 1.187(2) 0.058(3) Uani d PU 0.69(2) A 1
    H H16A 0.9458 0.5360 1.2988 0.070 Uiso calc PR 0.69(2) A 1
    C C17A 0.8892(11) 0.5664(8) 1.058(2) 0.048(3) Uani d PU 0.69(2) A 1
    H H17A 0.8295 0.5654 1.0817 0.057 Uiso calc PR 0.69(2) A 1
    C C12B 0.915(3) 0.590(3) 0.853(8) 0.047(7) Uani d PU 0.31(2) A 2
    C C13B 0.995(3) 0.5912(19) 0.799(5) 0.050(6) Uani d PU 0.31(2) A 2
    H H13B 0.9978 0.6032 0.6788 0.060 Uiso calc PR 0.31(2) A 2
    C C14B 1.074(2) 0.5748(15) 0.919(5) 0.067(7) Uani d PU 0.31(2) A 2
    H H14B 1.1309 0.5748 0.8791 0.080 Uiso calc PR 0.31(2) A 2
    C C15B 1.067(2) 0.5587(14) 1.098(6) 0.060(7) Uani d PU 0.31(2) A 2
    C C16B 0.991(2) 0.5515(13) 1.157(5) 0.066(6) Uani d PU 0.31(2) A 2
    H H16B 0.9877 0.5363 1.2712 0.079 Uiso calc PR 0.31(2) A 2
    C C17B 0.905(3) 0.571(2) 1.018(7) 0.061(6) Uani d PU 0.31(2) A 2
    H H17B 0.8469 0.5694 1.0502 0.073 Uiso calc PR 0.31(2) A 2
    C C18 0.6555(2) 0.69378(14) 0.5159(5) 0.0361(9) Uani d . 1 . .
    H H18A 0.6560 0.7272 0.5603 0.043 Uiso calc R 1 . .
    C C19 0.5739(2) 0.68748(14) 0.3557(5) 0.0354(9) Uani d . 1 . .
    C C20 0.4955(3) 0.71480(15) 0.3534(6) 0.0425(10) Uani d . 1 . .
    H H20A 0.4963 0.7385 0.4455 0.051 Uiso calc R 1 . .
    C C21 0.4157(3) 0.70809(17) 0.2188(6) 0.0525(11) Uani d . 1 . .
    H H21A 0.3634 0.7267 0.2203 0.063 Uiso calc R 1 . .
    C C22 0.4158(3) 0.67304(18) 0.0822(6) 0.0519(11) Uani d . 1 . .
    C C23 0.4933(3) 0.64617(17) 0.0766(6) 0.0486(11) Uani d . 1 . .
    H H23A 0.4927 0.6231 -0.0179 0.058 Uiso calc R 1 . .
    C C24 0.5721(3) 0.65356(15) 0.2121(5) 0.0417(10) Uani d . 1 . .
    H H24A 0.6249 0.6356 0.2074 0.050 Uiso calc R 1 . .
    C C25 0.8226(2) 0.69706(14) 0.6039(5) 0.0371(9) Uani d . 1 . .
    H H25A 0.8152 0.7305 0.6421 0.045 Uiso calc R 1 A .
    C C26 0.9132(2) 0.69287(14) 0.5379(5) 0.0377(9) Uani d . 1 A .
    C C27 0.9219(3) 0.67096(15) 0.3685(6) 0.0452(10) Uani d . 1 . .
    H H27A 0.8697 0.6588 0.2885 0.054 Uiso calc R 1 A .
    C C28 1.0073(3) 0.66702(16) 0.3171(6) 0.0506(11) Uani d . 1 A .
    H H28A 1.0124 0.6523 0.2029 0.061 Uiso calc R 1 . .
    C C29 1.0844(3) 0.68484(16) 0.4343(6) 0.0479(10) Uani d . 1 . .
    C C30 1.0784(3) 0.70730(16) 0.6042(6) 0.0505(11) Uani d . 1 A .
    H H30A 1.1308 0.7192 0.6844 0.061 Uiso calc R 1 . .
    C C31 0.9919(3) 0.71153(15) 0.6511(6) 0.0472(10) Uani d . 1 . .
    H H31A 0.9865 0.7275 0.7627 0.057 Uiso calc R 1 A .
loop_
    _atom_site_aniso_label
    _atom_site_aniso_U_11
    _atom_site_aniso_U_22
    _atom_site_aniso_U_33
    _atom_site_aniso_U_12
    _atom_site_aniso_U_13
    _atom_site_aniso_U_23
    Br1 0.0530(3) 0.0716(4) 0.0666(3) -0.0215(2) 0.0090(2) 0.0103(3)
    Br2A 0.0692(10) 0.0664(8) 0.0957(18) 0.0137(7) -0.0356(12) 0.0011(9)
    Br2B 0.124(8) 0.068(3) 0.219(15) 0.046(4) -0.118(10) -0.047(6)
    Br3 0.0508(3) 0.1428(6) 0.0794(4) 0.0087(3) -0.0203(3) -0.0159(4)
    Br4 0.0425(3) 0.0858(4) 0.0980(4) 0.0077(2) 0.0277(3) 0.0056(3)
    O1 0.0504(16) 0.0562(19) 0.0374(16) -0.0039(14) 0.0100(13) -0.0084(14)
    N1 0.0348(17) 0.031(2) 0.059(2) 0.0011(14) -0.0004(15) 0.0032(17)
    N2 0.0309(15) 0.044(2) 0.0380(18) 0.0006(14) 0.0076(13) 0.0047(16)
    C1 0.042(2) 0.044(3) 0.048(2) -0.0005(19) 0.0045(19) 0.008(2)
    C2 0.055(3) 0.041(3) 0.051(3) -0.008(2) 0.008(2) 0.011(2)
    C3 0.043(2) 0.052(3) 0.037(2) -0.0163(19) 0.0091(18) -0.004(2)
    C4 0.039(2) 0.046(3) 0.050(2) -0.0014(19) 0.0008(18) 0.003(2)
    C5 0.041(2) 0.042(3) 0.053(3) -0.0031(19) -0.0015(19) 0.007(2)
    C6 0.039(2) 0.036(2) 0.033(2) -0.0031(16) 0.0044(16) -0.0024(17)
    C7 0.0338(19) 0.038(2) 0.039(2) -0.0013(16) 0.0048(16) 0.0010(18)
    C8 0.0306(18) 0.037(2) 0.037(2) -0.0005(16) 0.0084(15) -0.0014(17)
    C9 0.043(2) 0.031(2) 0.036(2) -0.0008(17) 0.0112(17) 0.0006(18)
    C10 0.0330(18) 0.040(2) 0.035(2) -0.0005(16) 0.0041(15) -0.0048(17)
    C11 0.0332(19) 0.041(2) 0.041(2) 0.0009(17) 0.0029(17) -0.0018(18)
    C12A 0.039(5) 0.022(5) 0.052(7) 0.000(4) 0.004(4) 0.006(5)
    C13A 0.048(5) 0.052(7) 0.053(7) 0.007(4) 0.006(5) 0.007(6)
    C14A 0.041(4) 0.067(9) 0.057(9) 0.012(4) -0.003(6) 0.004(8)
    C15A 0.041(5) 0.040(6) 0.065(7) 0.002(4) -0.012(5) 0.012(5)
    C16A 0.046(6) 0.049(5) 0.072(6) -0.007(5) -0.006(4) 0.014(4)
    C17A 0.046(5) 0.045(6) 0.049(6) -0.003(4) 0.001(4) 0.016(4)
    C12B 0.040(9) 0.040(16) 0.057(14) 0.002(11) -0.004(10) -0.004(11)
    C13B 0.029(7) 0.044(11) 0.069(15) 0.010(7) -0.011(10) 0.011(14)
    C14B 0.049(9) 0.057(12) 0.083(17) 0.022(9) -0.018(11) 0.012(15)
    C15B 0.051(10) 0.041(14) 0.073(16) 0.008(10) -0.028(11) 0.002(14)
    C16B 0.059(13) 0.054(11) 0.070(12) -0.009(14) -0.027(10) 0.003(9)
    C17B 0.045(10) 0.060(14) 0.071(15) 0.000(10) -0.003(9) 0.011(13)
    C18 0.0325(18) 0.029(2) 0.046(2) 0.0024(15) 0.0076(17) 0.0019(18)
    C19 0.0350(19) 0.036(2) 0.037(2) 0.0005(16) 0.0091(16) 0.0103(18)
    C20 0.041(2) 0.045(3) 0.043(2) 0.0067(18) 0.0115(18) 0.0083(19)
    C21 0.036(2) 0.065(3) 0.057(3) 0.008(2) 0.011(2) 0.015(3)
    C22 0.032(2) 0.077(3) 0.044(2) -0.001(2) -0.0004(17) 0.008(2)
    C23 0.044(2) 0.066(3) 0.035(2) 0.001(2) 0.0071(18) 0.000(2)
    C24 0.037(2) 0.049(3) 0.040(2) 0.0068(18) 0.0106(17) 0.007(2)
    C25 0.0312(18) 0.037(2) 0.043(2) 0.0000(16) 0.0067(16) 0.0007(18)
    C26 0.0347(19) 0.035(2) 0.043(2) 0.0007(16) 0.0067(17) 0.0014(18)
    C27 0.040(2) 0.049(3) 0.048(2) -0.0043(19) 0.0114(18) -0.006(2)
    C28 0.048(2) 0.055(3) 0.052(3) 0.001(2) 0.018(2) -0.009(2)
    C29 0.032(2) 0.049(3) 0.064(3) 0.0026(18) 0.0131(19) 0.007(2)
    C30 0.035(2) 0.057(3) 0.056(3) -0.004(2) 0.0005(19) -0.004(2)
    C31 0.040(2) 0.051(3) 0.051(2) -0.0043(19) 0.0090(19) -0.008(2)
_geom_special_details
;
All e.s.d.'s (except the e.s.d. in the dihedral angle between two l.s. planes)
are estimated using the full covariance matrix. The cell e.s.d.'s are taken
into account individually in the estimation of e.s.d.'s in distances, angles
and torsion angles; correlations between e.s.d.'s in cell parameters are only
used when they are defined by crystal symmetry. An approximate (isotropic)
treatment of cell e.s.d.'s is used for estimating e.s.d.'s involving l.s.
planes.
;
loop_
    _geom_bond_atom_site_label_1
    _geom_bond_atom_site_label_2
    _geom_bond_site_symmetry_2
    _geom_bond_distance
    _geom_bond_publ_flag
    Br1 C3 . 1.902(4) ?
    Br2A C15A . 1.897(13) ?
    Br2B C15B . 1.92(3) ?
    Br3 C22 . 1.894(4) ?
    Br4 C29 . 1.895(4) ?
    O1 C9 . 1.217(4) ?
    N1 C11 . 1.468(5) ?
    N1 C7 . 1.470(5) ?
    N1 H1N1 . 0.85 ?
    N2 C18 . 1.458(4) ?
    N2 C25 . 1.463(5) ?
    N2 H1N2 . 0.86 ?
    C1 C2 . 1.381(6) ?
    C1 C6 . 1.390(5) ?
    C1 H1A . 0.93 ?
    C2 C3 . 1.371(6) ?
    C2 H2A . 0.93 ?
    C3 C4 . 1.373(6) ?
    C4 C5 . 1.375(5) ?
    C4 H4A . 0.93 ?
    C5 C6 . 1.394(5) ?
    C5 H5A . 0.93 ?
    C6 C7 . 1.519(5) ?
    C7 C8 . 1.556(5) ?
    C7 H7A . 0.98 ?
    C8 C9 . 1.506(5) ?
    C8 C18 . 1.560(5) ?
    C8 H8A . 0.98 ?
    C9 C10 . 1.513(5) ?
    C10 C11 . 1.552(5) ?
    C10 C25 . 1.555(5) ?
    C10 H10A . 0.98 ?
    C11 C12B . 1.50(4) ?
    C11 C12A . 1.533(19) ?
    C11 H11A . 0.98 ?
    C11 H11B . 0.98 ?
    C12A C13A . 1.40(2) ?
    C12A C17A . 1.406(15) ?
    C13A C14A . 1.396(16) ?
    C13A H13A . 0.93 ?
    C14A C15A . 1.365(12) ?
    C14A H14A . 0.93 ?
    C15A C16A . 1.394(13) ?
    C16A C17A . 1.32(2) ?
    C16A H16A . 0.93 ?
    C17A H17A . 0.93 ?
    C12B C13B . 1.30(5) ?
    C12B C17B . 1.32(4) ?
    C13B C14B . 1.39(3) ?
    C13B H13B . 0.93 ?
    C14B C15B . 1.38(4) ?
    C14B H14B . 0.93 ?
    C15B C16B . 1.29(4) ?
    C16B C17B . 1.55(5) ?
    C16B H16B . 0.93 ?
    C17B H17B . 0.93 ?
    C18 C19 . 1.504(5) ?
    C18 H18A . 0.98 ?
    C19 C20 . 1.380(5) ?
    C19 C24 . 1.391(5) ?
    C20 C21 . 1.382(5) ?
    C20 H20A . 0.93 ?
    C21 C22 . 1.379(6) ?
    C21 H21A . 0.93 ?
    C22 C23 . 1.373(6) ?
    C23 C24 . 1.377(5) ?
    C23 H23A . 0.93 ?
    C24 H24A . 0.93 ?
    C25 C26 . 1.504(5) ?
    C25 H25A . 0.98 ?
    C26 C31 . 1.382(5) ?
    C26 C27 . 1.383(5) ?
    C27 C28 . 1.382(5) ?
    C27 H27A . 0.93 ?
    C28 C29 . 1.369(6) ?
    C28 H28A . 0.93 ?
    C29 C30 . 1.384(6) ?
    C30 C31 . 1.384(5) ?
    C30 H30A . 0.93 ?
    C31 H31A . 0.93 ?
loop_
    _geom_angle_atom_site_label_1
    _geom_angle_atom_site_label_2
    _geom_angle_atom_site_label_3
    _geom_angle_site_symmetry_1
    _geom_angle_site_symmetry_3
    _geom_angle
    _geom_angle_publ_flag
    C11 N1 C7 . . 115.2(3) ?
    C11 N1 H1N1 . . 107.7 ?
    C7 N1 H1N1 . . 103.1 ?
    C18 N2 C25 . . 112.2(3) ?
    C18 N2 H1N2 . . 107.3 ?
    C25 N2 H1N2 . . 111.8 ?
    C2 C1 C6 . . 121.3(4) ?
    C2 C1 H1A . . 119.3 ?
    C6 C1 H1A . . 119.3 ?
    C3 C2 C1 . . 119.5(4) ?
    C3 C2 H2A . . 120.3 ?
    C1 C2 H2A . . 120.3 ?
    C2 C3 C4 . . 121.0(4) ?
    C2 C3 Br1 . . 118.8(3) ?
    C4 C3 Br1 . . 120.2(3) ?
    C3 C4 C5 . . 119.1(4) ?
    C3 C4 H4A . . 120.5 ?
    C5 C4 H4A . . 120.5 ?
    C4 C5 C6 . . 121.8(4) ?
    C4 C5 H5A . . 119.1 ?
    C6 C5 H5A . . 119.1 ?
    C1 C6 C5 . . 117.3(4) ?
    C1 C6 C7 . . 122.3(3) ?
    C5 C6 C7 . . 120.3(3) ?
    N1 C7 C6 . . 110.5(3) ?
    N1 C7 C8 . . 108.3(3) ?
    C6 C7 C8 . . 113.0(3) ?
    N1 C7 H7A . . 108.3 ?
    C6 C7 H7A . . 108.3 ?
    C8 C7 H7A . . 108.3 ?
    C9 C8 C7 . . 108.6(3) ?
    C9 C8 C18 . . 105.0(3) ?
    C7 C8 C18 . . 112.8(3) ?
    C9 C8 H8A . . 110.1 ?
    C7 C8 H8A . . 110.1 ?
    C18 C8 H8A . . 110.1 ?
    O1 C9 C8 . . 124.3(3) ?
    O1 C9 C10 . . 123.6(3) ?
    C8 C9 C10 . . 111.8(3) ?
    C9 C10 C11 . . 108.3(3) ?
    C9 C10 C25 . . 106.3(3) ?
    C11 C10 C25 . . 114.3(3) ?
    C9 C10 H10A . . 109.3 ?
    C11 C10 H10A . . 109.3 ?
    C25 C10 H10A . . 109.3 ?
    N1 C11 C12B . . 117(2) ?
    N1 C11 C12A . . 106.3(8) ?
    N1 C11 C10 . . 108.7(3) ?
    C12B C11 C10 . . 109(3) ?
    C12A C11 C10 . . 110.6(13) ?
    N1 C11 H11A . . 110.4 ?
    C12B C11 H11A . . 100.5 ?
    C12A C11 H11A . . 110.4 ?
    C10 C11 H11A . . 110.4 ?
    N1 C11 H11B . . 107.0 ?
    C12B C11 H11B . . 107.0 ?
    C12A C11 H11B . . 116.9 ?
    C10 C11 H11B . . 107.0 ?
    C13A C12A C17A . . 116.3(14) ?
    C13A C12A C11 . . 120.3(12) ?
    C17A C12A C11 . . 123.2(13) ?
    C12A C13A C14A . . 122.9(10) ?
    C12A C13A H13A . . 118.6 ?
    C14A C13A H13A . . 118.6 ?
    C15A C14A C13A . . 117.1(10) ?
    C15A C14A H14A . . 121.4 ?
    C13A C14A H14A . . 121.4 ?
    C14A C15A C16A . . 121.1(10) ?
    C14A C15A Br2A . . 118.3(10) ?
    C16A C15A Br2A . . 120.5(8) ?
    C17A C16A C15A . . 120.9(10) ?
    C17A C16A H16A . . 119.5 ?
    C15A C16A H16A . . 119.5 ?
    C16A C17A C12A . . 121.6(12) ?
    C16A C17A H17A . . 119.2 ?
    C12A C17A H17A . . 119.2 ?
    C13B C12B C17B . . 123(4) ?
    C13B C12B C11 . . 124(3) ?
    C17B C12B C11 . . 114(4) ?
    C12B C13B C14B . . 120(3) ?
    C12B C13B H13B . . 119.8 ?
    C14B C13B H13B . . 119.8 ?
    C15B C14B C13B . . 118(3) ?
    C15B C14B H14B . . 120.9 ?
    C13B C14B H14B . . 121.0 ?
    C16B C15B C14B . . 125(3) ?
    C16B C15B Br2B . . 113(3) ?
    C14B C15B Br2B . . 121(3) ?
    C15B C16B C17B . . 113(2) ?
    C15B C16B H16B . . 123.4 ?
    C17B C16B H16B . . 123.4 ?
    C12B C17B C16B . . 119(3) ?
    C12B C17B H17B . . 120.3 ?
    C16B C17B H17B . . 120.3 ?
    N2 C18 C19 . . 112.3(3) ?
    N2 C18 C8 . . 108.4(3) ?
    C19 C18 C8 . . 111.5(3) ?
    N2 C18 H18A . . 108.2 ?
    C19 C18 H18A . . 108.2 ?
    C8 C18 H18A . . 108.2 ?
    C20 C19 C24 . . 117.8(4) ?
    C20 C19 C18 . . 119.4(4) ?
    C24 C19 C18 . . 122.7(3) ?
    C19 C20 C21 . . 122.2(4) ?
    C19 C20 H20A . . 118.9 ?
    C21 C20 H20A . . 118.9 ?
    C22 C21 C20 . . 118.2(4) ?
    C22 C21 H21A . . 120.9 ?
    C20 C21 H21A . . 120.9 ?
    C23 C22 C21 . . 121.2(4) ?
    C23 C22 Br3 . . 119.8(4) ?
    C21 C22 Br3 . . 119.0(3) ?
    C22 C23 C24 . . 119.6(4) ?
    C22 C23 H23A . . 120.2 ?
    C24 C23 H23A . . 120.2 ?
    C23 C24 C19 . . 120.9(4) ?
    C23 C24 H24A . . 119.5 ?
    C19 C24 H24A . . 119.5 ?
    N2 C25 C26 . . 113.1(3) ?
    N2 C25 C10 . . 108.0(3) ?
    C26 C25 C10 . . 111.0(3) ?
    N2 C25 H25A . . 108.2 ?
    C26 C25 H25A . . 108.2 ?
    C10 C25 H25A . . 108.2 ?
    C31 C26 C27 . . 118.0(4) ?
    C31 C26 C25 . . 118.9(3) ?
    C27 C26 C25 . . 123.1(3) ?
    C28 C27 C26 . . 120.7(4) ?
    C28 C27 H27A . . 119.7 ?
    C26 C27 H27A . . 119.7 ?
    C29 C28 C27 . . 120.0(4) ?
    C29 C28 H28A . . 120.0 ?
    C27 C28 H28A . . 120.0 ?
    C28 C29 C30 . . 120.9(4) ?
    C28 C29 Br4 . . 119.6(3) ?
    C30 C29 Br4 . . 119.4(3) ?
    C31 C30 C29 . . 118.0(4) ?
    C31 C30 H30A . . 121.0 ?
    C29 C30 H30A . . 121.0 ?
    C26 C31 C30 . . 122.3(4) ?
    C26 C31 H31A . . 118.8 ?
    C30 C31 H31A . . 118.8 ?
loop_
    _geom_torsion_atom_site_label_1
    _geom_torsion_atom_site_label_2
    _geom_torsion_atom_site_label_3
    _geom_torsion_atom_site_label_4
    _geom_torsion_site_symmetry_1
    _geom_torsion_site_symmetry_2
    _geom_torsion_site_symmetry_3
    _geom_torsion_site_symmetry_4
    _geom_torsion
    _geom_torsion_publ_flag
    C6 C1 C2 C3 . . . . -0.8(6) ?
    C1 C2 C3 C4 . . . . 1.7(6) ?
    C1 C2 C3 Br1 . . . . -177.4(3) ?
    C2 C3 C4 C5 . . . . -1.1(6) ?
    Br1 C3 C4 C5 . . . . 178.0(3) ?
    C3 C4 C5 C6 . . . . -0.5(6) ?
    C2 C1 C6 C5 . . . . -0.7(6) ?
    C2 C1 C6 C7 . . . . -178.1(4) ?
    C4 C5 C6 C1 . . . . 1.3(6) ?
    C4 C5 C6 C7 . . . . 178.8(4) ?
    C11 N1 C7 C6 . . . . 175.4(3) ?
    C11 N1 C7 C8 . . . . -60.3(4) ?
    C1 C6 C7 N1 . . . . -13.9(5) ?
    C5 C6 C7 N1 . . . . 168.8(3) ?
    C1 C6 C7 C8 . . . . -135.4(4) ?
    C5 C6 C7 C8 . . . . 47.3(5) ?
    N1 C7 C8 C9 . . . . 0.5(4) ?
    C6 C7 C8 C9 . . . . 123.3(3) ?
    N1 C7 C8 C18 . . . . 116.6(3) ?
    C6 C7 C8 C18 . . . . -120.6(3) ?
    C7 C8 C9 O1 . . . . -128.3(4) ?
    C18 C8 C9 O1 . . . . 110.7(4) ?
    C7 C8 C9 C10 . . . . 58.4(4) ?
    C18 C8 C9 C10 . . . . -62.6(4) ?
    O1 C9 C10 C11 . . . . 125.8(4) ?
    C8 C9 C10 C11 . . . . -60.8(4) ?
    O1 C9 C10 C25 . . . . -110.9(4) ?
    C8 C9 C10 C25 . . . . 62.4(4) ?
    C7 N1 C11 C12B . . . . -178(3) ?
    C7 N1 C11 C12A . . . . 176.9(13) ?
    C7 N1 C11 C10 . . . . 57.8(4) ?
    C9 C10 C11 N1 . . . . 3.6(4) ?
    C25 C10 C11 N1 . . . . -114.7(3) ?
    C9 C10 C11 C12B . . . . -125.5(19) ?
    C25 C10 C11 C12B . . . . 116.2(19) ?
    C9 C10 C11 C12A . . . . -112.7(7) ?
    C25 C10 C11 C12A . . . . 128.9(7) ?
    N1 C11 C12A C13A . . . . 157(2) ?
    C12B C11 C12A C13A . . . . 1(19) ?
    C10 C11 C12A C13A . . . . -85(2) ?
    N1 C11 C12A C17A . . . . -28(3) ?
    C12B C11 C12A C17A . . . .  18E1(2)
                                       ?
    C10 C11 C12A C17A . . . . 89(3) ?
    C17A C12A C13A C14A . . . . -1(4) ?
    C11 C12A C13A C14A . . . . 174(2) ?
    C12A C13A C14A C15A . . . . 0(3) ?
    C13A C14A C15A C16A . . . . 1(2) ?
    C13A C14A C15A Br2A . . . . -176.4(14) ?
    C14A C15A C16A C17A . . . . -2(3) ?
    Br2A C15A C16A C17A . . . . 175.3(15) ?
    C15A C16A C17A C12A . . . . 2(3) ?
    C13A C12A C17A C16A . . . . 0(4) ?
    C11 C12A C17A C16A . . . . -175(2) ?
    N1 C11 C12B C13B . . . . 150(5) ?
    C12A C11 C12B C13B . . . .  18E1(3)
                                       ?
    C10 C11 C12B C13B . . . . -85(6) ?
    N1 C11 C12B C17B . . . . -30(7) ?
    C12A C11 C12B C17B . . . . -4(16) ?
    C10 C11 C12B C17B . . . . 94(6) ?
    C17B C12B C13B C14B . . . . -4(9) ?
    C11 C12B C13B C14B . . . . 176(5) ?
    C12B C13B C14B C15B . . . . -2(7) ?
    C13B C14B C15B C16B . . . . 10(7) ?
    C13B C14B C15B Br2B . . . . -178(3) ?
    C14B C15B C16B C17B . . . . -10(6) ?
    Br2B C15B C16B C17B . . . . 177(3) ?
    C13B C12B C17B C16B . . . . 3(10) ?
    C11 C12B C17B C16B . . . . -177(4) ?
    C15B C16B C17B C12B . . . . 4(7) ?
    C25 N2 C18 C19 . . . . 172.0(3) ?
    C25 N2 C18 C8 . . . . -64.4(4) ?
    C9 C8 C18 N2 . . . . 60.7(4) ?
    C7 C8 C18 N2 . . . . -57.4(4) ?
    C9 C8 C18 C19 . . . . -175.2(3) ?
    C7 C8 C18 C19 . . . . 66.7(4) ?
    N2 C18 C19 C20 . . . . -149.5(3) ?
    C8 C18 C19 C20 . . . . 88.7(4) ?
    N2 C18 C19 C24 . . . . 33.4(5) ?
    C8 C18 C19 C24 . . . . -88.5(4) ?
    C24 C19 C20 C21 . . . . 2.5(6) ?
    C18 C19 C20 C21 . . . . -174.8(4) ?
    C19 C20 C21 C22 . . . . -0.5(6) ?
    C20 C21 C22 C23 . . . . -1.4(7) ?
    C20 C21 C22 Br3 . . . . -179.1(3) ?
    C21 C22 C23 C24 . . . . 1.3(7) ?
    Br3 C22 C23 C24 . . . . 179.0(3) ?
    C22 C23 C24 C19 . . . . 0.7(6) ?
    C20 C19 C24 C23 . . . . -2.6(6) ?
    C18 C19 C24 C23 . . . . 174.6(4) ?
    C18 N2 C25 C26 . . . . -173.7(3) ?
    C18 N2 C25 C10 . . . . 63.1(4) ?
    C9 C10 C25 N2 . . . . -59.0(4) ?
    C11 C10 C25 N2 . . . . 60.4(4) ?
    C9 C10 C25 C26 . . . . 176.6(3) ?
    C11 C10 C25 C26 . . . . -64.0(4) ?
    N2 C25 C26 C31 . . . . 168.9(4) ?
    C10 C25 C26 C31 . . . . -69.6(5) ?
    N2 C25 C26 C27 . . . . -11.3(5) ?
    C10 C25 C26 C27 . . . . 110.2(4) ?
    C31 C26 C27 C28 . . . . 1.5(6) ?
    C25 C26 C27 C28 . . . . -178.3(4) ?
    C26 C27 C28 C29 . . . . 0.1(7) ?
    C27 C28 C29 C30 . . . . -0.5(7) ?
    C27 C28 C29 Br4 . . . . 179.8(3) ?
    C28 C29 C30 C31 . . . . -0.6(7) ?
    Br4 C29 C30 C31 . . . . 179.2(3) ?
    C27 C26 C31 C30 . . . . -2.6(6) ?
    C25 C26 C31 C30 . . . . 177.2(4) ?
    C29 C30 C31 C26 . . . . 2.2(7) ?
loop_
    _geom_hbond_atom_site_label_D
    _geom_hbond_atom_site_label_H
    _geom_hbond_atom_site_label_A
    _geom_hbond_site_symmetry_A
    _geom_hbond_distance_DH
    _geom_hbond_distance_HA
    _geom_hbond_distance_DA
    _geom_hbond_angle_DHA
    _geom_hbond_publ_flag
    N2 H1N2 O1 1_554 0.86 2.58 3.319(4) 145 yes
    C18 H18A O1 4_575 0.98 2.50 3.294(5) 138 yes
    C5 H5A Cg2 1_555 0.93 2.77 3.614(5) 151 yes
    C28 H28A Cg1 1_554 0.93 2.67 3.433(9) 140 yes
    C31 H31A Cg3 4_576 0.93 2.80 3.640(5) 151 yes
    C13B H13B Cg3 1_555 0.93 2.76 3.53(5) 141 yes
