# Supplementary material for: 2,4,6,8-Tetra­kis(4-bromo­phen­yl)-3,7-diaza­bicyclo­[3.3.1]nonan-9-one
Source: Acta Crystallogr Sect E Struct Rep Online. 2010 Jan 9;66(Pt 2):o265–6. doi: 10.1107/S1600536809055226 (PMC2979866; doi:10.1107/S1600536809055226)
Supplement: Supplementary file 2 [file e-66-0o265-Isup2.hkl]

# 
# h,k,l, Fc-squared, Fo-squared, sigma(Fo-squared) and status flag 
# 
data_I
_shelx_title ' 4br_0m in P2(1)/c  (RT)' 
_shelx_refln_list_code          4 
_shelx_F_calc_maximum      429.66 
_exptl_crystal_F_000      1488.00 
_reflns_d_resolution_high  0.7097 
 
loop_ 
 _symmetry_equiv_pos_as_xyz 
 'x, y, z' 
 '-x, y+1/2, -z+1/2' 
 '-x, -y, -z' 
 'x, -y-1/2, z-1/2' 
 
_cell_length_a    14.7409 
_cell_length_b    27.7762 
_cell_length_c     7.1538 
_cell_angle_alpha  90.000 
_cell_angle_beta  101.067 
_cell_angle_gamma  90.000 
 
_shelx_F_squared_multiplier     1.000 
 
loop_ 
 _refln_index_h 
 _refln_index_k 
 _refln_index_l 
 _refln_F_squared_calc 
 _refln_F_squared_meas 
 _refln_F_squared_sigma 
 _refln_observed_status 
   2   0   0    23106.26    26001.88    407.26 o 
   3   0   0      733.00      780.02     17.42 o 
   4   0   0      145.31      139.45     15.95 o 
   5   0   0     7043.90     7460.63    112.13 o 
   6   0   0    21541.61    23084.46    378.34 o 
   7   0   0     5949.03     6291.76     99.01 o 
   8   0   0    35465.55    38352.32    546.09 o 
   9   0   0       84.88      141.25     20.20 o 
  10   0   0    21645.96    23145.13    338.08 o 
  11   0   0     2319.48     2427.17     56.66 o 
  12   0   0     2610.30     2867.92     64.17 o 
  13   0   0      115.62       88.31     38.50 o 
  14   0   0      850.09      905.05     71.29 o 
  15   0   0        0.14      -18.79     59.92 o 
  16   0   0     1230.34     1253.69     90.49 o 
  17   0   0      267.32      204.97    101.68 o 
  18   0   0     1915.53     2066.57    159.20 o 
  19   0   0      503.89      540.66     86.61 o 
  20   0   0      247.59      143.30     87.24 o 
   2   1   0      761.24      850.09     11.80 o 
   3   1   0     1390.66     1432.32     17.88 o 
   4   1   0     1620.14     1767.94     24.45 o 
   5   1   0      287.58      338.52     10.73 o 
   6   1   0      962.73     1049.20     18.66 o 
   7   1   0     9252.96    10414.13    110.32 o 
   8   1   0     1153.38     1187.09     23.33 o 
   9   1   0    13459.12    14108.46    149.06 o 
  10   1   0     1339.73     1338.43     28.41 o 
  11   1   0     9679.61    10268.99    113.94 o 
  12   1   0     4380.54     4587.90     60.87 o 
  13   1   0      945.21     1021.78     46.98 o 
  14   1   0       10.59       59.58     37.88 o 
  15   1   0        1.52       29.49     41.63 o 
  16   1   0      211.36      139.47     46.92 o 
  17   1   0      639.57      704.55     59.18 o 
  18   1   0      230.68      222.93     56.22 o 
  19   1   0      507.26      637.46     79.04 o 
  20   1   0       68.44      -29.47     58.57 o 
   1   2   0       17.19       18.33      3.47 o 
   2   2   0     1392.41     1485.81     18.22 o 
   3   2   0        3.55       10.74      4.39 o 
   4   2   0    10561.88    11325.66    115.99 o 
   5   2   0     7410.97     8497.39     89.30 o 
   6   2   0     5243.27     5249.25     58.72 o 
   7   2   0    11542.99    12604.70    131.82 o 
   8   2   0        6.03        7.16     11.27 o 
   9   2   0      847.72      902.02     22.01 o 
  10   2   0     2599.79     2547.26     38.84 o 
  11   2   0     5792.92     6151.25     74.29 o 
  12   2   0      116.55      104.53     19.10 o 
  13   2   0     2221.28     2393.57     61.78 o 
  14   2   0      380.30      429.73     44.52 o 
  15   2   0      623.48      738.25     56.12 o 
  16   2   0        9.25      -19.27     45.99 o 
  17   2   0       33.26       65.54     49.52 o 
  18   2   0       17.41       41.96     54.65 o 
  19   2   0       79.61       45.39     55.95 o 
  20   2   0        0.65       59.24     74.38 o 
   1   3   0      922.75      816.72     13.02 o 
   2   3   0     2399.97     2531.92     29.41 o 
   3   3   0        7.04       -5.08      5.08 o 
   4   3   0      839.06      770.47     14.12 o 
   5   3   0      666.53      730.13     14.89 o 
   6   3   0      238.53      275.09     13.61 o 
   7   3   0      203.01      286.11     14.90 o 
   8   3   0     2484.00     2647.27     36.61 o 
   9   3   0     1860.31     1778.38     30.03 o 
  10   3   0     1074.14     1094.47     28.27 o 
  11   3   0      109.62       86.06     17.54 o 
  12   3   0      720.81      787.97     31.29 o 
  13   3   0       46.00       65.49     31.56 o 
  14   3   0        2.08       43.41     38.08 o 
  15   3   0       80.60      156.09     43.99 o 
  16   3   0        3.77       35.56     45.14 o 
  17   3   0       17.72      -26.44     47.88 o 
  18   3   0       76.00       20.54     53.65 o 
  19   3   0        5.62       54.42     56.95 o 
  20   3   0        9.72       34.24     59.53 o 
   0   4   0      868.12      848.36     19.04 o 
   1   4   0        2.79       12.60      3.86 o 
   2   4   0       80.21      102.38      5.03 o 
   3   4   0       84.25      106.65      9.58 o 
   4   4   0     2378.30     2409.99     30.99 o 
   5   4   0     2386.28     2521.33     31.43 o 
   6   4   0     1888.11     1683.43     24.86 o 
   7   4   0     3941.21     4101.72     49.19 o 
   8   4   0      143.57      102.89     12.64 o 
   9   4   0      353.17      473.37     17.74 o 
  10   4   0       91.28       88.11     15.85 o 
  11   4   0     3228.83     3094.07     45.87 o 
  12   4   0        5.11       -0.39     18.05 o 
  13   4   0      952.46      951.47     59.90 o 
  14   4   0        0.16      -39.21     39.21 o 
  15   4   0       79.33      129.77     46.03 o 
  16   4   0        6.94       27.67     44.30 o 
  17   4   0       50.23       99.74     52.35 o 
  18   4   0       14.54       10.68     53.89 o 
  19   4   0       23.61       20.35     56.74 o 
  20   4   0        0.88      -55.64     55.64 o 
   1   5   0     2252.33     2323.85     25.67 o 
   2   5   0    16050.98    17562.38    180.85 o 
   3   5   0    17700.94    18629.79    197.42 o 
   4   5   0    15254.20    16479.16    176.12 o 
   5   5   0     1831.26     1919.11     27.64 o 
   6   5   0      499.00      557.47     14.67 o 
   7   5   0     6559.30     7163.73     79.07 o 
   8   5   0     3134.86     3226.64     42.63 o 
   9   5   0    13391.73    14100.46    149.32 o 
  10   5   0     4560.11     4673.79     59.12 o 
  11   5   0    10754.97    11479.08    139.47 o 
  12   5   0      201.19      226.42     20.33 o 
  13   5   0        3.99        9.16     31.34 o 
  14   5   0      231.67      245.27     50.66 o 
  15   5   0      834.20      940.58     55.99 o 
  16   5   0       20.70       42.90     47.00 o 
  17   5   0      663.12      733.25     59.84 o 
  18   5   0      251.61      247.53     57.69 o 
  19   5   0      176.11      228.43     58.72 o 
  20   5   0       95.78      144.57     61.17 o 
   0   6   0   184605.56   144393.53   3888.12 o 
   1   6   0     8066.52     8708.87     97.19 o 
   2   6   0    68900.30    70852.20    929.92 o 
   3   6   0     3722.54     4117.82     45.61 o 
   4   6   0      629.83      664.47     15.87 o 
   5   6   0     5312.99     5593.38     68.12 o 
   6   6   0    12459.53    13219.35    137.49 o 
   7   6   0     2321.58     2461.78     36.69 o 
   8   6   0    27818.60    30512.04    326.08 o 
   9   6   0      322.41      301.31     18.05 o 
  10   6   0    13401.12    14009.00    158.27 o 
  11   6   0     2752.09     2728.87     51.84 o 
  12   6   0     1139.89     1195.75     39.53 o 
  13   6   0      562.27      564.59     38.24 o 
  14   6   0       78.29      133.70     54.60 o 
  15   6   0       43.81        6.14     43.03 o 
  16   6   0     1062.36     1149.88     63.45 o 
  17   6   0      285.55      276.40     52.58 o 
  18   6   0     1482.98     1650.01     75.62 o 
  19   6   0      153.47      175.64     58.32 o 
  20   6   0      129.45       68.43     62.29 o 
   1   7   0    26132.59    27895.76    310.55 o 
   2   7   0    25776.66    27380.32    262.94 o 
   3   7   0      618.47      574.14     12.94 o 
   4   7   0    17172.58    18226.53    194.95 o 
   5   7   0     8719.38    10014.02    111.11 o 
   6   7   0     3010.94     3209.72     40.39 o 
   7   7   0     6331.74     6728.34     75.57 o 
   8   7   0      124.19      192.02     14.94 o 
   9   7   0     3455.38     3710.04     52.04 o 
  10   7   0      217.16      214.03     19.45 o 
  11   7   0     1734.89     1805.78     37.76 o 
  12   7   0      349.66      278.65     27.00 o 
  13   7   0      793.16      822.42     57.47 o 
  14   7   0       12.07       11.33     34.25 o 
  15   7   0      140.64      174.03     45.54 o 
  16   7   0      449.95      488.74     53.68 o 
  17   7   0       58.08       20.00     49.41 o 
  18   7   0       61.88       58.24     55.66 o 
  19   7   0      440.85      455.68     61.88 o 
  20   7   0       31.35      136.04     96.35 o 
   0   8   0    90673.17    90102.20   1510.82 o 
   1   8   0    19977.40    22171.80    213.26 o 
   2   8   0     1602.85     1548.34     20.97 o 
   3   8   0     3611.13     4128.42     46.88 o 
   4   8   0       99.77       59.90      7.59 o 
   5   8   0    14521.08    16476.31    178.25 o 
   6   8   0    11230.23    13420.54    147.69 o 
   7   8   0     2523.84     2589.08     36.48 o 
   8   8   0     1682.15     1844.18     30.96 o 
   9   8   0       48.34       26.40     15.39 o 
  10   8   0      825.82      808.74     24.15 o 
  11   8   0     2886.13     3165.15     47.87 o 
  12   8   0       79.52       70.90     24.96 o 
  13   8   0     2032.76     2279.27     91.50 o 
  14   8   0      385.86      459.62     43.05 o 
  15   8   0     1543.49     1782.24     71.22 o 
  16   8   0       95.21      140.38     48.03 o 
  17   8   0      183.81      131.31     49.53 o 
  18   8   0      133.43       78.54     53.89 o 
  19   8   0       32.84       -9.53     56.56 o 
   1   9   0     3579.09     4369.41     53.57 o 
   2   9   0     8878.81     8993.01     90.52 o 
   3   9   0      131.14      111.86      8.47 o 
   4   9   0      537.38      497.40     13.64 o 
   5   9   0      826.29      783.19     18.12 o 
   6   9   0     6961.78     7832.10     90.60 o 
   7   9   0     2442.75     2665.31     48.78 o 
   8   9   0     7126.86     7314.15     83.10 o 
   9   9   0     8753.21     8588.16     96.70 o 
  10   9   0     1455.69     1406.34     33.42 o 
  11   9   0     3251.65     3176.48     66.07 o 
  12   9   0      557.60      451.02     28.88 o 
  13   9   0      109.55       72.24     33.06 o 
  14   9   0      185.99      241.37     36.86 o 
  15   9   0      175.99      198.76     47.33 o 
  16   9   0       88.01       73.80     48.83 o 
  17   9   0      178.45      138.90     51.94 o 
  18   9   0       40.49       27.03     54.61 o 
  19   9   0       22.53        4.29     58.33 o 
   0  10   0     9326.63    10778.21    134.50 o 
   1  10   0     1126.72     1205.47     19.38 o 
   2  10   0     1729.81     2032.29     26.86 o 
   3  10   0      839.94      903.12     16.65 o 
   4  10   0     2531.62     2721.44     49.12 o 
   5  10   0     2483.29     2812.09     39.20 o 
   6  10   0      148.32      150.95     14.64 o 
   7  10   0      722.46      772.15     21.09 o 
   8  10   0        3.98        5.73     13.84 o 
   9  10   0      469.24      455.78     19.63 o 
  10  10   0     1348.67     1326.27     30.74 o 
  11  10   0      407.90      494.95     28.33 o 
  12  10   0      346.98      341.47     28.66 o 
  13  10   0        5.44       45.26     33.13 o 
  14  10   0       20.55      -11.13     34.86 o 
  15  10   0       60.74       60.37     46.35 o 
  16  10   0        0.49       40.49     49.04 o 
  17  10   0       68.38       92.67     52.71 o 
  18  10   0       21.49       38.07     56.12 o 
  19  10   0        0.75      -54.92     54.92 o 
   1  11   0     8792.75     9051.58     88.58 o 
   2  11   0    21046.60    21594.63    209.74 o 
   3  11   0    10734.37    11008.57    110.89 o 
   4  11   0    22102.13    22922.72    213.13 o 
   5  11   0       24.62       96.02     11.28 o 
   6  11   0      308.89      267.08     14.85 o 
   7  11   0     9451.09     9995.37    109.04 o 
   8  11   0      232.75      296.17     16.64 o 
   9  11   0     8496.90     8706.85     99.00 o 
  10  11   0      810.53      877.76     25.71 o 
  11  11   0     2210.43     2324.99     50.29 o 
  12  11   0      800.67      867.42     42.01 o 
  13  11   0      282.03      258.07     38.21 o 
  14  11   0      257.78      262.70     39.62 o 
  15  11   0     1093.42     1056.79     59.15 o 
  16  11   0        3.70       27.17     55.17 o 
  17  11   0      221.04      204.17     53.06 o 
  18  11   0        6.68       -7.53     55.14 o 
  19  11   0       19.46       14.76     57.17 o 
   0  12   0    21992.62    24543.81    297.19 o 
   1  12   0     4157.44     4628.94     47.54 o 
   2  12   0     8891.32     9607.99     98.26 o 
   3  12   0    11459.54    12190.15    122.53 o 
   4  12   0     4415.47     4530.92     49.60 o 
   5  12   0     5790.64     6022.29     65.71 o 
   6  12   0       17.17       24.47     12.07 o 
   7  12   0        0.35        1.87     11.28 o 
   8  12   0     5135.88     5256.81     64.72 o 
   9  12   0     1636.90     1681.61     33.71 o 
  10  12   0     8721.46     8896.46    101.90 o 
  11  12   0       66.96       36.22     22.75 o 
  12  12   0      594.65      705.63     40.48 o 
  13  12   0      101.22       92.89     35.72 o 
  14  12   0       29.83       55.48     37.89 o 
  15  12   0       13.93       36.56     46.38 o 
  16  12   0      893.15      995.08     63.51 o 
  17  12   0       13.79       67.15     52.84 o 
  18  12   0      506.69      459.00     60.88 o 
  19  12   0       85.87      126.68     58.51 o 
   1  13   0       90.90       84.56     10.52 o 
   2  13   0     6281.00     6478.51     69.90 o 
   3  13   0      458.37      485.81     15.22 o 
   4  13   0    10897.54    11287.53    110.22 o 
   5  13   0      842.04      961.94     20.32 o 
   6  13   0     1017.49     1084.27     24.40 o 
   7  13   0      554.33      621.97     20.51 o 
   8  13   0        0.17      -14.82     14.82 o 
   9  13   0        1.47      -14.01     14.01 o 
  10  13   0      181.67      152.41     22.53 o 
  11  13   0     2174.58     2135.50     47.74 o 
  12  13   0      116.22      219.64     35.53 o 
  13  13   0      739.23      724.01     44.20 o 
  14  13   0       94.40       85.74     37.97 o 
  15  13   0      154.85      181.25     47.05 o 
  16  13   0       96.92      138.48     50.61 o 
  17  13   0        8.65       40.01     53.14 o 
  18  13   0       20.19       52.08     57.06 o 
  19  13   0       76.17      110.44     72.60 o 
   0  14   0    14278.32    16206.99    200.92 o 
   1  14   0     5616.71     6039.69     60.80 o 
   2  14   0    12717.17    13741.07    138.21 o 
   3  14   0    10450.56    10900.82    118.99 o 
   4  14   0     1319.90     1494.76     25.34 o 
   5  14   0     9834.14    10339.77    102.74 o 
   6  14   0     1722.80     1772.38     29.84 o 
   7  14   0      132.04      142.33     15.82 o 
   8  14   0     1158.25     1282.78     29.32 o 
   9  14   0        0.69      -11.53     14.10 o 
  10  14   0      415.93      503.26     28.72 o 
  11  14   0      401.44      448.55     27.03 o 
  12  14   0        8.14       50.48     33.53 o 
  13  14   0      355.08      451.96     42.26 o 
  14  14   0        4.98       21.47     38.38 o 
  15  14   0      917.67     1045.31     62.45 o 
  16  14   0      181.55      222.84     50.96 o 
  17  14   0      281.16      378.55     58.62 o 
  18  14   0       67.37       40.39     67.11 o 
  19  14   0       48.31      154.45    149.53 o 
   1  15   0     5441.60     5735.16     60.92 o 
   2  15   0        2.85      -11.06     12.05 o 
   3  15   0     1979.71     2020.43     36.21 o 
   4  15   0       46.67       29.11     12.93 o 
   5  15   0      117.29      143.42     14.18 o 
   6  15   0     1511.02     1498.54     40.92 o 
   7  15   0     3296.49     3394.50     48.01 o 
   8  15   0     1398.37     1534.55     31.13 o 
   9  15   0     4760.84     4865.85     76.24 o 
  10  15   0      972.15     1023.09     35.10 o 
  11  15   0     1314.20     1329.21     49.14 o 
  12  15   0        0.78       20.52     33.66 o 
  13  15   0       28.71       18.69     36.08 o 
  14  15   0       10.88      -31.13     38.15 o 
  15  15   0      255.88      288.45     52.13 o 
  16  15   0      248.22      248.83     54.15 o 
  17  15   0      122.33       95.35     67.03 o 
  18  15   0      164.88      240.23     70.24 o 
   0  16   0     1320.80     1302.68     34.83 o 
   1  16   0        6.68       19.33     11.55 o 
   2  16   0     1389.51     1626.81     26.49 o 
   3  16   0      296.92      343.66     16.48 o 
   4  16   0     1728.18     1710.91     31.85 o 
   5  16   0       20.72       25.73     13.74 o 
   6  16   0     4762.84     5048.80     57.92 o 
   7  16   0     3623.40     3624.92     62.85 o 
   8  16   0      962.92     1006.06     26.15 o 
   9  16   0       95.28       87.97     22.37 o 
  10  16   0     1077.78     1164.43     41.90 o 
  11  16   0      286.69      361.65     37.22 o 
  12  16   0     1089.31     1122.77     55.70 o 
  13  16   0      291.04      275.91     36.91 o 
  14  16   0       16.23       42.26     39.56 o 
  15  16   0       75.26       85.53     41.96 o 
  16  16   0        2.85      -49.88     49.88 o 
  17  16   0       26.21       50.69     77.72 o 
  18  16   0        9.18       50.37     91.98 o 
   1  17   0     8020.15     8125.02     83.32 o 
   2  17   0     2535.62     2690.31     35.98 o 
   3  17   0     1756.73     1774.82     30.68 o 
   4  17   0     4768.48     4864.84     55.96 o 
   5  17   0      284.88      326.14     17.23 o 
   6  17   0     6071.06     6328.55     69.73 o 
   7  17   0     2517.04     2602.98     42.11 o 
   8  17   0      591.27      583.74     27.64 o 
   9  17   0     1561.51     1630.03     40.57 o 
  10  17   0      286.83      396.16     28.54 o 
  11  17   0      168.56      233.93     32.92 o 
  12  17   0      695.89      807.06     52.91 o 
  13  17   0      238.29      281.00     47.57 o 
  14  17   0      571.56      619.69     54.91 o 
  15  17   0      452.25      497.37     70.68 o 
  16  17   0       87.00      186.78    128.85 o 
  17  17   0      224.86      322.34    131.47 o 
  18  17   0      145.78      101.05    118.88 o 
   0  18   0       81.56       74.17     19.90 o 
   1  18   0      221.18      266.83     14.96 o 
   2  18   0      149.58      229.39     14.91 o 
   3  18   0     3631.30     4014.15     51.04 o 
   4  18   0     1801.48     1803.00     32.21 o 
   5  18   0      157.11      168.87     16.61 o 
   6  18   0     1019.43     1201.50     26.81 o 
   7  18   0      467.93      538.19     32.95 o 
   8  18   0     1453.42     1598.87     42.54 o 
   9  18   0       11.55       22.38     23.60 o 
  10  18   0     1527.51     1604.25     49.04 o 
  11  18   0       17.77        0.92     31.83 o 
  12  18   0      711.92      815.86     54.54 o 
  13  18   0        9.29      -17.58     35.76 o 
  14  18   0       69.17       69.72     34.98 o 
  15  18   0       71.70       85.91     61.15 o 
  16  18   0      231.98      357.38     93.33 o 
  17  18   0      207.78      250.95     90.03 o 
  18  18   0        2.58      -47.25    137.47 o 
   1  19   0      224.54      155.15     17.18 o 
   2  19   0       97.62      166.95     26.43 o 
   3  19   0       76.72       54.43     16.27 o 
   4  19   0      591.13      598.31     21.18 o 
   5  19   0     1904.63     1969.22     33.82 o 
   6  19   0     1718.31     1716.53     39.63 o 
   7  19   0      982.25     1038.45     33.41 o 
   8  19   0      181.09      170.05     26.01 o 
   9  19   0      108.54       99.68     25.53 o 
  10  19   0       14.21      -23.62     33.43 o 
  11  19   0        4.20       28.68     43.91 o 
  12  19   0      923.51     1041.51     59.41 o 
  13  19   0       71.92       89.10     46.94 o 
  14  19   0      417.66      473.92     66.79 o 
  15  19   0       61.08      126.51     64.31 o 
  16  19   0       54.20       58.84     88.02 o 
  17  19   0        0.07      -57.16     89.92 o 
   0  20   0     2238.17     2794.57     55.64 o 
   1  20   0      366.67      340.31     26.07 o 
   2  20   0      769.43      949.62     25.96 o 
   3  20   0     1655.50     1595.13     40.07 o 
   4  20   0      846.80      908.40     27.46 o 
   5  20   0     1092.38     1104.12     29.67 o 
   6  20   0       73.81       45.80     27.86 o 
   7  20   0      123.45      194.98     27.12 o 
   8  20   0       86.30      163.25     29.75 o 
   9  20   0      252.85      278.42     51.00 o 
  10  20   0       39.32       68.30     36.93 o 
  11  20   0      116.12      103.70     42.95 o 
  12  20   0        2.05      -21.20     47.51 o 
  13  20   0        5.90      -27.96     55.11 o 
  14  20   0       11.21      -58.88     58.88 o 
  15  20   0      426.54      462.68     71.48 o 
  16  20   0        9.85       15.07     85.07 o 
  17  20   0      239.20      374.11    156.94 o 
   1  21   0     8268.10     9634.21    110.83 o 
   2  21   0      748.57      759.77     34.89 o 
   3  21   0      711.84      778.71     36.12 o 
   4  21   0      621.44      533.18     31.74 o 
   5  21   0     5184.89     5623.75    109.80 o 
   6  21   0       35.26      -27.12     34.51 o 
   7  21   0     4977.50     5864.76     91.83 o 
   8  21   0       33.22       91.40     30.18 o 
   9  21   0      770.79      956.98    103.26 o 
  10  21   0       52.52       72.00     37.93 o 
  11  21   0      178.05      243.78     68.06 o 
  12  21   0       74.29       43.25     57.99 o 
  13  21   0        7.95      -57.68     60.13 o 
  14  21   0       20.14      -60.41     60.41 o 
  15  21   0       12.32       63.70     65.21 o 
  16  21   0        5.21      -46.57     81.17 o 
  17  21   0        8.52       59.01    124.48 o 
   0  22   0        1.40      -14.68     27.40 o 
   1  22   0      241.72      342.93     42.28 o 
   2  22   0      218.57      262.85     32.03 o 
   3  22   0      833.80      978.10     37.61 o 
   4  22   0     3207.56     3340.24     85.14 o 
   5  22   0      344.84      387.22     34.44 o 
   6  22   0      198.84      222.67     28.62 o 
   7  22   0     1062.07     1262.95     41.03 o 
   8  22   0       39.46       56.98     39.59 o 
   9  22   0       37.83        7.23     48.21 o 
  10  22   0      304.13      465.84     61.70 o 
  11  22   0      368.94      450.57     62.90 o 
  12  22   0      361.03      409.70     64.74 o 
  13  22   0      137.19      190.13     64.32 o 
  14  22   0       16.44       15.76     63.33 o 
  15  22   0       18.73       40.28     67.57 o 
  16  22   0        0.95      -23.32     95.62 o 
   1  23   0     2299.17     2579.86     67.25 o 
   2  23   0      218.74      252.22     36.37 o 
   3  23   0       38.45       56.39     55.38 o 
   4  23   0     1856.08     1979.51     64.11 o 
   5  23   0      954.73     1066.44     38.68 o 
   6  23   0     2794.84     3013.25     66.25 o 
   7  23   0      395.38      564.59     47.64 o 
   8  23   0     1203.59     1372.09    112.97 o 
   9  23   0       19.16       36.73     60.13 o 
  10  23   0      105.38      158.35     53.61 o 
  11  23   0       64.02      161.03     75.91 o 
  12  23   0      903.48     1157.84     79.41 o 
  13  23   0       63.96      150.25     67.23 o 
  14  23   0      410.17      562.39     74.22 o 
  15  23   0       44.66      153.69     69.65 o 
  16  23   0        1.49       53.15     88.75 o 
   0  24   0       30.71       23.13     39.86 o 
   1  24   0      220.63      234.15     36.44 o 
   2  24   0       52.57       40.56     32.25 o 
   3  24   0        0.30      -30.34     30.34 o 
   4  24   0      383.94      487.49     45.16 o 
   5  24   0       11.12       22.94     45.77 o 
   6  24   0       89.33      150.41     48.23 o 
   7  24   0      184.15      203.75     43.06 o 
   8  24   0        7.85       85.23     51.41 o 
   9  24   0      301.39      290.36     45.82 o 
  10  24   0      130.74      145.99     57.86 o 
  11  24   0      213.86      257.62     85.67 o 
  12  24   0        1.63       95.94     77.68 o 
  13  24   0       53.02       19.13     89.36 o 
  14  24   0        2.65      -30.91     65.74 o 
  15  24   0       45.56      111.85     68.57 o 
  16  24   0       16.11      243.52    142.56 o 
   1  25   0      437.86      373.66     37.32 o 
   2  25   0      392.27      489.12     39.41 o 
   3  25   0      138.70      138.15     34.14 o 
   4  25   0      555.58      447.81     43.69 o 
   5  25   0      304.93      359.09     69.32 o 
   6  25   0      489.77      448.80     54.76 o 
   7  25   0       20.21       80.97     61.74 o 
   8  25   0      366.83      362.09    120.47 o 
   9  25   0       18.40       29.13     52.16 o 
  10  25   0        2.33       15.03     48.25 o 
  11  25   0       61.69       70.58     76.91 o 
  12  25   0      566.50      789.79    142.21 o 
  13  25   0        4.71       12.49     82.13 o 
  14  25   0      275.46      406.40     88.02 o 
  15  25   0       11.15       58.75    102.22 o 
   0  26   0        2.62      -20.97     51.19 o 
   1  26   0        8.03      -35.22     35.22 o 
   2  26   0       43.91       77.19     46.70 o 
   3  26   0      323.36      456.55     52.42 o 
   4  26   0      324.83      366.73     67.48 o 
   5  26   0       17.42      110.56     56.12 o 
   6  26   0       14.95       91.03     99.27 o 
   7  26   0      139.28       98.21     61.43 o 
   8  26   0        1.73      -36.43     59.35 o 
   9  26   0      133.14       84.60     65.55 o 
  10  26   0      230.28      250.62     54.63 o 
  11  26   0      143.44      186.32    109.80 o 
  12  26   0       21.92      -30.07    109.44 o 
  13  26   0        8.90      -23.67    113.91 o 
  14  26   0       25.10       40.05     86.57 o 
  15  26   0      198.92      377.12    206.79 o 
   1  27   0     2739.51     3259.52    134.13 o 
   2  27   0       16.01       90.72     87.65 o 
   3  27   0       34.53       29.83     63.52 o 
   4  27   0       28.12       87.07     61.51 o 
   5  27   0       94.41      172.18     66.88 o 
   6  27   0       71.15       73.64    120.67 o 
   7  27   0      199.25      288.70     67.13 o 
   8  27   0       57.28       80.01     81.72 o 
   9  27   0      273.86      357.28     72.09 o 
  10  27   0       15.81      -55.48    107.31 o 
  11  27   0        1.77      -53.97    111.04 o 
  12  27   0       32.17      263.41    120.80 o 
  13  27   0        0.88     -114.22    114.22 o 
  14  27   0        0.34       82.88    120.24 o 
   0  28   0       99.14       70.97     94.89 o 
   1  28   0       27.63      162.07     62.69 o 
   2  28   0        4.01       -1.58     58.47 o 
   3  28   0     1851.39     2097.86    111.23 o 
   4  28   0        9.35      -44.98     58.29 o 
   5  28   0      544.18      637.67     86.49 o 
   6  28   0        0.46       34.88     65.58 o 
   7  28   0        3.12      -34.78     77.27 o 
   8  28   0        3.98       50.96     67.95 o 
   9  28   0      165.87      234.00     69.84 o 
  10  28   0       17.13      -52.64     99.84 o 
  11  28   0        2.54      108.35    115.05 o 
  12  28   0        3.47       -2.04    118.47 o 
  13  28   0       21.71      -60.81    121.83 o 
  14  28   0      123.89       53.47    133.06 o 
   1  29   0        5.50       39.75     64.20 o 
   2  29   0      334.15      328.31    109.03 o 
   3  29   0       17.39      156.15     66.61 o 
   4  29   0      273.38      332.84     76.05 o 
   5  29   0        4.46        6.19     64.01 o 
   6  29   0      920.91      815.38     84.98 o 
   7  29   0        0.66      -64.99     64.99 o 
   8  29   0      473.57      534.88     80.65 o 
   9  29   0       29.28      105.40    137.49 o 
  10  29   0      194.97      197.26    111.12 o 
  11  29   0        0.50       -7.72    106.00 o 
  12  29   0      231.88      278.19    125.16 o 
  13  29   0        0.46      -21.83    124.41 o 
   0  30   0        0.11       19.59     98.46 o 
   1  30   0       40.55      -12.99     81.45 o 
   2  30   0        1.19        7.75     66.00 o 
   3  30   0      195.66      270.37     71.19 o 
   4  30   0      461.53      564.20     87.22 o 
   5  30   0       16.71       65.38     67.00 o 
   6  30   0      110.25      110.53     68.57 o 
   7  30   0      129.35      159.18     77.00 o 
   8  30   0       23.16       27.57     67.96 o 
   9  30   0      217.21      249.10     80.08 o 
  10  30   0       54.32       17.65    122.54 o 
  11  30   0       22.35     -105.77    105.77 o 
  12  30   0        8.14      -78.02    121.88 o 
  13  30   0       16.91      -74.06    123.34 o 
   1  31   0       79.07      112.86     74.31 o 
   2  31   0        0.31       76.34     68.19 o 
   3  31   0        8.94       32.50     68.26 o 
   4  31   0       61.74      110.43     68.80 o 
   5  31   0       54.14       -6.88     70.51 o 
   6  31   0       50.82      115.17     74.85 o 
   7  31   0       87.55      190.06     77.73 o 
   8  31   0        1.66       66.30     72.94 o 
   9  31   0       31.58       37.30    108.23 o 
  10  31   0        0.81       58.68    125.81 o 
  11  31   0       56.03      -31.16    111.90 o 
  12  31   0       63.87      -36.37    126.73 o 
   0  32   0       25.49      103.33     94.43 o 
   1  32   0        2.21       16.10     69.17 o 
   2  32   0       76.75      148.80     94.58 o 
   3  32   0      290.81      442.01     85.46 o 
   4  32   0       34.31      134.50     71.85 o 
   5  32   0        0.37       20.91     72.65 o 
   6  32   0       16.19        2.33     73.34 o 
   7  32   0       24.22      149.11     89.16 o 
   8  32   0      233.45      287.88     80.36 o 
   9  32   0       21.21      102.58     74.17 o 
  10  32   0       28.40      230.74    134.46 o 
  11  32   0        1.58     -123.90    123.90 o 
   1  33   0       28.24       68.61     78.33 o 
   2  33   0      117.58      181.16     78.27 o 
   3  33   0       13.65      141.56     77.64 o 
   4  33   0       10.12       88.89     68.25 o 
   5  33   0        0.58      128.40     76.79 o 
   6  33   0        1.54      105.02     77.07 o 
   7  33   0        3.38      101.32     78.10 o 
   8  33   0        8.88      117.98     81.62 o 
   9  33   0       57.28       68.16    130.85 o 
  10  33   0       72.12       66.78    118.35 o 
   0  34   0        0.69       82.31    110.16 o 
   1  34   0       99.99      174.34     75.73 o 
   2  34   0       18.02       89.88     77.40 o 
   3  34   0      305.73      445.60     81.90 o 
   4  34   0       29.06       97.71     70.10 o 
   5  34   0       15.98        3.25     77.57 o 
   6  34   0       64.66       88.83     79.17 o 
   7  34   0       29.96      132.23     76.31 o 
   8  34   0      144.76      134.25     78.83 o 
   9  34   0       58.09       47.57    120.63 o 
   1  35   0      188.40      305.26     84.64 o 
   2  35   0       44.96       97.23     79.76 o 
   3  35   0       32.89       72.15     75.44 o 
   4  35   0      132.99      193.95     81.25 o 
   5  35   0      103.47      189.87     82.21 o 
   6  35   0       94.77      101.88     81.00 o 
   7  35   0       89.24      132.72     79.03 o 
   8  35   0       21.83      117.39     84.78 o 
   0  36   0       19.64       57.89    116.04 o 
   1  36   0       50.00      128.44     87.78 o 
   2  36   0        2.58      137.35     81.45 o 
   3  36   0        5.77       37.60     80.49 o 
   4  36   0       30.45      123.32    212.25 o 
   5  36   0        1.49      144.26     81.45 o 
   6  36   0        1.44       85.17     80.81 o 
   7  36   0        6.78       99.28     82.81 o 
   1  37   0       59.77       41.02     80.97 o 
   2  37   0       12.38      110.24     79.24 o 
   3  37   0        4.34       48.72     80.94 o 
   4  37   0       44.83       19.78     81.81 o 
   5  37   0       46.15       52.64     87.62 o 
   6  37   0        0.23      138.86    109.95 o 
   0  38   0        2.52      287.74    112.96 o 
   1  38   0        0.56      150.20     81.24 o 
   2  38   0       33.12      135.98     85.18 o 
   3  38   0        1.44      104.23     82.99 o 
   4  38   0        4.67        7.16     79.82 o 
 -20   1   1      128.67      191.40     59.95 o 
 -19   1   1       27.14       13.01     54.14 o 
 -18   1   1      111.00      121.05     52.13 o 
 -17   1   1       52.95      100.12     49.71 o 
 -16   1   1      652.93      756.29     70.82 o 
 -15   1   1      256.03      239.08     46.34 o 
 -14   1   1     2723.20     2657.50     75.16 o 
 -13   1   1        1.99      -21.35     21.95 o 
 -12   1   1     3242.42     2895.32     51.37 o 
 -11   1   1     2013.05     2275.33     42.10 o 
 -10   1   1     1327.72     1325.24     26.58 o 
  -9   1   1     5925.37     5691.89     65.72 o 
  -8   1   1       37.81       30.82     10.39 o 
  -7   1   1     1116.83     1109.99     33.85 o 
  -6   1   1     4634.10     4665.41     52.07 o 
  -5   1   1    11962.37    12754.73    137.54 o 
  -4   1   1    32351.43    32111.45    356.65 o 
  -3   1   1    15471.68    15987.49    179.00 o 
  -2   1   1    68087.74    62341.66    648.78 o 
  -1   1   1     4934.20     4769.15     59.03 o 
   0   1   1     4134.83     3958.68     47.08 o 
   1   1   1      816.13      907.62     15.59 o 
   2   1   1    33772.77    34654.50    345.31 o 
   3   1   1     3487.15     3696.06     54.06 o 
   4   1   1    77986.00    76597.57    800.48 o 
   5   1   1     1278.24     1440.93     31.51 o 
   6   1   1    15937.36    15456.44    159.68 o 
   7   1   1     1323.40     1256.15     23.35 o 
   8   1   1      960.81     1017.34     36.68 o 
   9   1   1     6868.79     6525.56     76.16 o 
  10   1   1     6981.00     6882.86     81.26 o 
  11   1   1     2681.25     2618.85     45.60 o 
  12   1   1     4541.94     4414.77     79.10 o 
  13   1   1      225.31      272.12     32.04 o 
  14   1   1      371.00      386.56     36.93 o 
  15   1   1     2250.68     2253.50     78.99 o 
  16   1   1        5.49       31.83     48.15 o 
  17   1   1      653.49      675.32     61.16 o 
  18   1   1       10.84       20.01     53.53 o 
  19   1   1        1.48       -5.58     57.49 o 
 -20   2   1        4.39       -6.48     57.38 o 
 -19   2   1       22.71      103.34     54.75 o 
 -18   2   1      278.65      261.15     53.12 o 
 -17   2   1     1008.63      971.78     58.46 o 
 -16   2   1      621.84      585.15     50.73 o 
 -15   2   1     1226.76     1209.41     59.02 o 
 -14   2   1       29.78       78.61     33.08 o 
 -13   2   1     1318.72     1366.03     37.59 o 
 -12   2   1        7.64       41.02     20.75 o 
 -11   2   1      422.36      464.76     19.11 o 
 -10   2   1       19.69       39.37     13.54 o 
  -9   2   1      856.00      860.61     21.99 o 
  -8   2   1     1291.12     1289.10     24.54 o 
  -7   2   1     7249.33     7323.17     79.39 o 
  -6   2   1     1936.46     1758.97     24.26 o 
  -5   2   1    12003.37    12304.82    133.10 o 
  -4   2   1    15554.90    15748.00    167.71 o 
  -3   2   1    18690.33    19358.77    204.46 o 
  -2   2   1    39414.66    38960.58    386.91 o 
  -1   2   1      699.03      750.19      9.37 o 
   0   2   1      521.71      507.22      8.27 o 
   1   2   1     8410.93     9093.40    101.68 o 
   2   2   1     8954.74     9177.07     94.08 o 
   3   2   1    14291.86    14845.29    150.67 o 
   4   2   1    17638.68    17960.81    192.24 o 
   5   2   1     5946.64     5894.65     68.54 o 
   6   2   1     3972.07     4150.64     56.99 o 
   7   2   1       12.52       19.55     11.23 o 
   8   2   1       19.92       15.19     12.55 o 
   9   2   1      390.47      410.03     18.22 o 
  10   2   1      912.33      994.15     25.45 o 
  11   2   1     1096.95     1060.77     29.17 o 
  12   2   1     2814.07     2850.72     62.10 o 
  13   2   1       96.05      145.49     30.76 o 
  14   2   1     1935.53     1928.28     54.93 o 
  15   2   1        4.84       47.08     45.39 o 
  16   2   1      530.53      569.93     56.99 o 
  17   2   1       33.62      -28.99     50.48 o 
  18   2   1       27.40       78.73     55.91 o 
  19   2   1        3.68      -36.83     57.04 o 
 -20   3   1        3.98      -25.04     57.28 o 
 -19   3   1       18.00       87.34     55.81 o 
 -18   3   1        7.10       22.25     51.28 o 
 -17   3   1      537.24      557.17     56.09 o 
 -16   3   1      419.13      474.17     51.62 o 
 -15   3   1     1834.74     1904.53     89.44 o 
 -14   3   1     1631.23     1619.22     54.58 o 
 -13   3   1     2467.36     2499.17     49.08 o 
 -11   3   1        9.65        1.77     15.45 o 
 -10   3   1       88.89      101.08     14.16 o 
  -9   3   1    13770.48    13389.83    141.06 o 
  -8   3   1     3092.14     2755.26     54.80 o 
  -7   3   1    55067.57    55030.52    577.69 o 
  -6   3   1    17560.38    17413.10    187.01 o 
  -5   3   1    15682.76    15364.26    164.87 o 
  -4   3   1      239.02      237.50     10.15 o 
  -3   3   1      190.21      194.19      7.45 o 
  -2   3   1    12561.47    12640.44    121.51 o 
  -1   3   1       91.76       81.16      3.88 o 
   0   3   1      396.17      405.73      8.01 o 
   1   3   1    61727.36    59899.48    593.83 o 
   2   3   1      237.36      291.38      7.19 o 
   3   3   1    29759.36    30179.40    318.62 o 
   4   3   1      602.88      610.59     27.92 o 
   5   3   1    16712.48    15616.78    202.78 o 
   6   3   1      891.56      877.60     57.74 o 
   7   3   1    11086.73    10741.83    114.76 o 
   8   3   1     1417.37     1559.16     75.04 o 
   9   3   1     1031.12     1083.04     25.69 o 
  10   3   1       25.47       20.79     16.58 o 
  11   3   1    15763.02    15420.98    185.87 o 
  12   3   1     1532.59     1589.03     47.14 o 
  13   3   1     1291.90     1431.69     61.54 o 
  14   3   1      225.86      315.63     34.67 o 
  15   3   1      508.29      502.93     54.00 o 
  16   3   1        0.28      -22.45     47.03 o 
  17   3   1       22.59      -11.20     52.26 o 
  18   3   1       38.13      -33.70     59.77 o 
  19   3   1      209.09      195.84     59.71 o 
 -20   4   1        4.23      -49.46     56.41 o 
 -19   4   1       92.11      129.96     56.42 o 
 -18   4   1      273.56      307.05     55.90 o 
 -17   4   1      212.36      250.15     50.76 o 
 -16   4   1      552.00      674.11     53.54 o 
 -15   4   1     1157.27     1258.75     82.74 o 
 -14   4   1       27.03       27.02     38.36 o 
 -13   4   1    10918.69    10622.81    169.22 o 
 -12   4   1     1551.25     1597.07     35.64 o 
 -11   4   1     2700.78     2654.36     43.10 o 
 -10   4   1      505.19      522.57     23.33 o 
  -9   4   1      157.23      194.68     16.40 o 
  -8   4   1      879.37      904.75     21.60 o 
  -7   4   1     3614.71     3101.34     58.51 o 
  -6   4   1      997.53     1217.35     21.82 o 
  -5   4   1    48919.70    47809.92    476.62 o 
  -4   4   1       36.63       55.43      6.60 o 
  -3   4   1    30771.78    30347.43    288.90 o 
  -2   4   1    33345.80    31929.83    303.30 o 
  -1   4   1    27782.29    27679.20    251.61 o 
   0   4   1      997.80     1163.72     16.44 o 
   1   4   1      839.90      936.49     14.01 o 
   2   4   1      428.43      420.95      9.34 o 
   3   4   1      567.22      543.38     11.40 o 
   4   4   1    13197.10    13346.90    162.24 o 
   5   4   1     5977.34     5889.40     65.13 o 
   6   4   1    51302.70    50848.03    535.98 o 
   7   4   1     2965.83     2666.36     39.23 o 
   8   4   1     5071.61     4387.24     54.21 o 
   9   4   1     2393.18     2297.51     36.50 o 
  10   4   1     4666.75     4587.17     59.53 o 
  11   4   1       50.29       69.43     22.92 o 
  12   4   1      701.81      720.51     90.97 o 
  13   4   1      577.89      599.92     35.93 o 
  14   4   1     3739.87     3478.42     81.29 o 
  15   4   1      484.15      588.45     67.72 o 
  16   4   1      903.33      873.18     61.22 o 
  17   4   1        2.00       11.81     52.38 o 
  18   4   1       15.89        7.67     52.44 o 
  19   4   1       18.91       13.52     58.91 o 
 -20   5   1      223.96      162.71     59.01 o 
 -19   5   1        0.85       -1.83     52.53 o 
 -18   5   1      149.66      231.92     54.01 o 
 -17   5   1       27.78       43.45     46.93 o 
 -16   5   1      244.34      349.16     50.23 o 
 -15   5   1      252.19      221.96     44.72 o 
 -14   5   1     4305.55     4077.47     96.99 o 
 -13   5   1      441.99      509.74     28.65 o 
 -12   5   1     1194.42     1145.07     30.27 o 
 -11   5   1      121.28       98.97     18.52 o 
 -10   5   1     3061.99     3040.71     45.49 o 
  -9   5   1      391.16      352.15     17.33 o 
  -8   5   1        2.54       16.74     12.30 o 
  -7   5   1     1472.94     1890.25     35.83 o 
  -6   5   1    16145.97    16552.64    169.51 o 
  -5   5   1     2539.58     2611.61     34.27 o 
  -4   5   1    35569.83    33990.85    323.72 o 
  -3   5   1    13870.09    13549.10    131.51 o 
  -2   5   1    20738.31    20277.30    194.15 o 
  -1   5   1    43245.57    41611.59    376.91 o 
   0   5   1    28225.38    27588.27    275.00 o 
   1   5   1    14120.92    14409.35    153.17 o 
   2   5   1    25394.85    25845.27    257.99 o 
   3   5   1     2271.55     2302.30     40.41 o 
   4   5   1    54577.18    53083.93    503.99 o 
   5   5   1      392.23      258.77     14.61 o 
   6   5   1    10656.42    10178.01    108.58 o 
   7   5   1     7509.15     7060.68     83.58 o 
   8   5   1      201.97      222.54     14.51 o 
   9   5   1     4736.35     4521.24     57.26 o 
  10   5   1      445.25      435.21     20.57 o 
  11   5   1     1322.43     1263.53     37.53 o 
  12   5   1     2309.19     2221.83     55.82 o 
  13   5   1      294.28      280.20     33.33 o 
  14   5   1      598.77      687.24     49.03 o 
  15   5   1     1992.10     1928.84     65.41 o 
  16   5   1      254.26      233.10     53.60 o 
  17   5   1      752.75      774.96     68.59 o 
  18   5   1       30.04       10.75     57.37 o 
  19   5   1        9.49       14.73     60.24 o 
 -20   6   1       50.82       56.35     58.08 o 
 -19   6   1        8.23        3.88     52.53 o 
 -18   6   1      143.48       83.07     90.19 o 
 -17   6   1      247.42      258.87     51.17 o 
 -16   6   1      217.33      213.21     46.75 o 
 -15   6   1      251.72      204.54     43.48 o 
 -14   6   1       78.60      115.34     42.04 o 
 -13   6   1      132.78      108.91     26.70 o 
 -12   6   1      284.46      356.74     28.26 o 
 -11   6   1       55.96       67.73     18.55 o 
 -10   6   1        5.10       15.17     16.03 o 
  -9   6   1      140.66      202.35     16.16 o 
  -8   6   1     1149.44     1223.36     25.68 o 
  -7   6   1       15.98       45.27     10.56 o 
  -6   6   1     6761.98     6579.77     68.70 o 
  -5   6   1     2040.97     2230.16     27.97 o 
  -4   6   1     2641.38     2481.86     29.26 o 
  -3   6   1     5209.07     5343.88     52.47 o 
  -2   6   1     1503.16     1552.39     18.92 o 
  -1   6   1    13361.42    14215.17    126.79 o 
   0   6   1    38914.63    37890.22    360.17 o 
   1   6   1      281.47      315.97     13.35 o 
   2   6   1    24399.22    23759.45    237.85 o 
   3   6   1     2008.90     2041.09     25.14 o 
   4   6   1        2.27       15.64      8.21 o 
   5   6   1      759.87      870.36     34.80 o 
   6   6   1    14380.33    14544.17    144.57 o 
   7   6   1        9.12       16.00     11.66 o 
   8   6   1     4038.74     4072.56     55.06 o 
   9   6   1      291.83      256.08     16.89 o 
  10   6   1        2.23       23.33     16.58 o 
  11   6   1     1725.32     1639.59     45.16 o 
  12   6   1       40.19       85.27     27.21 o 
  13   6   1      735.77      714.53     37.47 o 
  14   6   1        5.98       23.30     40.45 o 
  15   6   1      207.59      289.66     49.48 o 
  16   6   1       49.91      128.48     51.42 o 
  17   6   1       53.94       72.17     54.19 o 
  18   6   1        0.36      -51.03     55.30 o 
  19   6   1      163.11      192.50     63.82 o 
 -20   7   1       88.82       72.66     57.82 o 
 -19   7   1       10.93      -31.27     54.01 o 
 -18   7   1       38.92       -6.57     52.29 o 
 -17   7   1      518.25      512.06     57.38 o 
 -16   7   1      180.47      204.56     48.63 o 
 -15   7   1       32.76       37.45     42.77 o 
 -14   7   1      695.16      727.87     71.43 o 
 -13   7   1       20.20       18.74     25.11 o 
 -12   7   1     2055.61     1964.08     49.94 o 
 -11   7   1     1548.48     1677.70     35.21 o 
 -10   7   1      235.43      218.15     21.46 o 
  -9   7   1     6031.25     5982.70     74.07 o 
  -8   7   1     1395.64     1463.41     26.26 o 
  -7   7   1     4392.59     4231.86     48.29 o 
  -6   7   1    11084.90    11834.03    118.17 o 
  -5   7   1      996.56     1149.63     30.21 o 
  -4   7   1     4287.76     4184.18     45.32 o 
  -3   7   1     1903.93     1915.80     29.89 o 
  -2   7   1    12847.34    13181.83    128.53 o 
  -1   7   1    53887.58    52739.66    512.94 o 
   0   7   1     5423.10     5596.40     58.00 o 
   1   7   1      971.68     1071.93     16.78 o 
   2   7   1    11214.60    11098.43    114.15 o 
   3   7   1     2048.09     2121.97     26.33 o 
   4   7   1    13759.27    13208.79    136.56 o 
   5   7   1       41.04       41.68     11.14 o 
   6   7   1     1363.60     1376.56     24.76 o 
   7   7   1     2692.79     2490.61     34.39 o 
   8   7   1        3.64       14.95     13.36 o 
   9   7   1     7065.09     7169.03     83.36 o 
  10   7   1     4204.63     4171.48     56.41 o 
  11   7   1       54.34      110.13     24.68 o 
  12   7   1      186.75      180.94     29.33 o 
  13   7   1       61.89      102.12     31.67 o 
  14   7   1      755.07      891.33     48.62 o 
  15   7   1      791.97      940.11     51.46 o 
  16   7   1        8.48       -8.26     49.48 o 
  17   7   1      378.14      418.61     62.73 o 
  18   7   1      221.44      155.18     58.54 o 
  19   7   1       54.47      -30.16     59.68 o 
 -20   8   1        2.25        3.77     58.90 o 
 -19   8   1       61.13      143.60     56.78 o 
 -18   8   1        1.36      -18.38     52.37 o 
 -17   8   1      705.68      715.69     60.15 o 
 -16   8   1      627.27      684.87     66.46 o 
 -15   8   1      762.83      745.12     52.85 o 
 -14   8   1      273.25      341.30     47.32 o 
 -13   8   1       19.89        1.16     36.30 o 
 -12   8   1     2155.00     2168.45     44.66 o 
 -11   8   1      253.22      256.72     20.77 o 
 -10   8   1       25.88       35.60     15.02 o 
  -9   8   1     2535.17     2476.16     35.57 o 
  -8   8   1        6.50       24.84     12.85 o 
  -7   8   1      119.93      129.42     11.64 o 
  -6   8   1    16794.05    16428.08    161.59 o 
  -5   8   1       80.52       93.96     10.36 o 
  -4   8   1    14956.99    14251.43    133.80 o 
  -3   8   1     1234.76     1189.53     26.04 o 
  -2   8   1     7109.63     7319.55     74.41 o 
  -1   8   1    20942.29    21285.28    188.88 o 
   0   8   1    41675.87    40105.07    382.20 o 
   1   8   1    23250.62    23957.66    230.00 o 
   2   8   1    10178.21     9271.03     96.81 o 
   3   8   1     6087.39     6254.56     67.88 o 
   4   8   1    12855.72    12942.28    134.37 o 
   5   8   1     6439.16     6820.84     75.49 o 
   6   8   1      364.46      354.96     19.79 o 
   7   8   1     1250.76     1293.48     25.92 o 
   8   8   1      609.80      598.85     19.84 o 
   9   8   1     1785.16     1688.22     32.40 o 
  10   8   1      169.93      135.34     24.14 o 
  11   8   1     1702.09     1891.89     56.09 o 
  12   8   1       52.96       49.87     31.70 o 
  13   8   1      790.06      802.29     44.81 o 
  14   8   1      456.12      526.02     43.78 o 
  15   8   1       16.23       30.79     41.57 o 
  16   8   1      146.86      183.53     53.79 o 
  17   8   1       24.93      -51.02     53.92 o 
  18   8   1        1.52      -24.24     56.68 o 
  19   8   1       11.09       83.67     73.20 o 
 -20   9   1        2.80       -5.84     82.70 o 
 -19   9   1      107.62      136.88     57.91 o 
 -18   9   1        7.16       41.18     54.61 o 
 -17   9   1      522.10      574.53     58.56 o 
 -16   9   1      464.92      443.05     52.73 o 
 -15   9   1      798.67      878.34     56.20 o 
 -14   9   1      423.31      415.83     46.88 o 
 -13   9   1       37.45       42.13     31.84 o 
 -12   9   1      160.65      167.84     22.29 o 
 -11   9   1        0.51       11.38     18.46 o 
 -10   9   1        6.14       10.47     14.84 o 
  -9   9   1     2742.35     2653.94     37.19 o 
  -8   9   1     1012.07      840.06     20.22 o 
  -7   9   1     7674.32     7103.47     75.76 o 
  -6   9   1     3786.19     3889.82     45.17 o 
  -5   9   1    16289.94    15450.05    152.17 o 
  -4   9   1      628.15      654.60     15.15 o 
  -3   9   1      511.24      431.41     12.54 o 
  -2   9   1     1865.37     1802.21     24.30 o 
  -1   9   1     2504.69     2593.41     30.39 o 
   0   9   1     5381.21     5536.04     59.05 o 
   1   9   1    16240.82    16095.54    157.03 o 
   2   9   1      784.50      785.64     15.47 o 
   3   9   1    21311.47    20903.46    211.81 o 
   4   9   1     1887.29     1788.50     26.61 o 
   5   9   1     8839.11     8450.24     91.84 o 
   6   9   1       61.90       74.80     17.26 o 
   7   9   1       13.62       38.33     13.40 o 
   8   9   1      222.82      214.80     16.26 o 
   9   9   1      805.37      855.50     28.75 o 
  10   9   1      681.32      599.43     25.77 o 
  11   9   1     3201.42     3060.20     70.24 o 
  12   9   1       32.52      -27.39     27.39 o 
  13   9   1     1264.23     1336.76     62.47 o 
  14   9   1        0.56       42.55     37.94 o 
  15   9   1      332.21      315.12     43.03 o 
  16   9   1       28.08       69.07     51.95 o 
  17   9   1       16.38      -12.91     52.36 o 
  18   9   1       19.08       62.71     56.91 o 
  19   9   1       91.38       55.92     70.37 o 
 -20  10   1        4.41      -57.07    140.22 o 
 -19  10   1       36.72        8.19     56.05 o 
 -18  10   1       43.50       95.48     55.76 o 
 -17  10   1       34.65       50.83     50.90 o 
 -16  10   1       13.39       36.20     59.33 o 
 -15  10   1      718.05      684.36     53.02 o 
 -14  10   1       13.08        2.67     39.44 o 
 -13  10   1     2571.26     2483.14     66.44 o 
 -12  10   1      257.52      286.94     25.25 o 
 -11  10   1     9007.67     8951.41    107.89 o 
 -10  10   1      326.78      374.28     19.78 o 
  -9  10   1       20.75       19.62     13.97 o 
  -8  10   1     1736.68     1778.01     37.73 o 
  -7  10   1     6873.99     6465.80     84.73 o 
  -6  10   1       62.03      101.48     12.48 o 
  -5  10   1    26192.85    24578.87    238.21 o 
  -4  10   1      145.90      130.72      9.59 o 
  -3  10   1    14084.63    13837.04    143.36 o 
  -2  10   1    10802.75    10541.08    101.45 o 
  -1  10   1      972.42     1040.19     18.26 o 
   0  10   1     9890.10     9498.68     96.64 o 
   1  10   1     3253.55     3145.50     37.26 o 
   2  10   1     2280.20     2147.32     26.78 o 
   3  10   1      268.23      208.62     10.74 o 
   4  10   1     7335.13     6882.04     72.57 o 
   5  10   1    12757.91    12945.80    136.09 o 
   6  10   1    21557.15    19786.03    204.07 o 
   7  10   1     6051.20     5479.71     67.97 o 
   8  10   1     2852.84     2543.66     39.42 o 
   9  10   1     1489.44     1463.57     31.37 o 
  10  10   1     1117.84     1279.56     53.13 o 
  11  10   1       15.64       40.65     29.54 o 
  12  10   1     3167.74     3109.32     83.21 o 
  13  10   1     1995.47     1867.39     69.49 o 
  14  10   1     1796.36     1795.60     68.05 o 
  15  10   1      478.64      514.88     48.59 o 
  16  10   1      425.69      290.38     56.34 o 
  17  10   1      181.25       76.19     75.29 o 
  18  10   1       10.00       14.50     72.11 o 
  19  10   1       41.08       65.75     75.87 o 
 -19  11   1        2.55      -30.94     57.15 o 
 -18  11   1       58.16       91.87     54.11 o 
 -17  11   1        2.56       -4.03     62.72 o 
 -16  11   1      466.41      461.03     76.13 o 
 -15  11   1        8.10       81.70     46.47 o 
 -14  11   1     2122.57     1996.13    122.26 o 
 -13  11   1      222.76      208.90     36.17 o 
 -12  11   1     4666.57     4387.78     88.29 o 
 -11  11   1        1.11        5.10     19.83 o 
 -10  11   1     1483.51     1546.40     31.89 o 
  -9  11   1      221.30      272.31     18.06 o 
  -8  11   1      236.99      144.63     17.08 o 
  -7  11   1     1223.53     1318.98     40.44 o 
  -6  11   1    10568.04    10074.24    103.57 o 
  -5  11   1       14.90       37.58     10.46 o 
  -4  11   1    10309.09     9881.28     96.23 o 
  -3  11   1      318.02      279.22     12.76 o 
  -2  11   1     4419.68     4292.40     46.48 o 
  -1  11   1      226.34      185.78     12.19 o 
   0  11   1     3996.49     4163.36     47.86 o 
   1  11   1      204.38      196.06     11.78 o 
   2  11   1     1649.21     1790.45     25.97 o 
   3  11   1     1971.77     1792.79     25.99 o 
   4  11   1     1549.63     1655.37     28.28 o 
   5  11   1     6733.68     6180.47     67.41 o 
   6  11   1     5650.96     5391.83     67.92 o 
   7  11   1    12923.27    12620.72    135.49 o 
   8  11   1     5192.21     4929.82     62.13 o 
   9  11   1      607.09      621.79     22.84 o 
  10  11   1       50.00       48.20     21.76 o 
  11  11   1      480.98      571.86     38.00 o 
  12  11   1     1690.88     1623.52     79.88 o 
  13  11   1      880.24      883.69     69.55 o 
  14  11   1      793.78      901.94     56.92 o 
  15  11   1      290.79      251.38     44.30 o 
  16  11   1      545.01      579.82     60.29 o 
  17  11   1      188.16      125.91     70.04 o 
  18  11   1       40.54      101.72     73.53 o 
  19  11   1        3.60      -81.28     93.90 o 
 -19  12   1       57.90       82.94     59.82 o 
 -18  12   1      669.05      709.54     69.31 o 
 -17  12   1      122.15      130.01     52.75 o 
 -16  12   1      552.70      519.92     54.79 o 
 -15  12   1      587.95      450.47     50.77 o 
 -14  12   1       72.91      103.51     42.17 o 
 -13  12   1       27.14       10.72     33.13 o 
 -12  12   1     1127.42     1108.28     44.98 o 
 -11  12   1        2.93       29.54     21.19 o 
 -10  12   1      477.27      527.23     22.39 o 
  -9  12   1      309.53      294.80     19.38 o 
  -8  12   1     3478.88     3541.70     45.72 o 
  -7  12   1     1278.98     1236.69     24.80 o 
  -6  12   1     2757.70     2564.50     35.06 o 
  -5  12   1        9.85        8.73     10.42 o 
  -4  12   1     2249.54     2263.16     29.56 o 
  -3  12   1      493.02      491.34     14.76 o 
  -2  12   1     2283.05     2116.52     32.04 o 
  -1  12   1     2796.16     2593.71     33.96 o 
   0  12   1     8789.59     7740.21     77.94 o 
   1  12   1      446.14      344.52     13.06 o 
   2  12   1    26949.51    25692.65    261.74 o 
   3  12   1      918.48      863.63     18.77 o 
   4  12   1        6.87       27.01     11.20 o 
   5  12   1      327.05      282.44     14.04 o 
   6  12   1     1734.79     1576.65     29.24 o 
   7  12   1        0.51      -14.55     15.15 o 
   8  12   1     3155.47     3069.76     45.33 o 
   9  12   1      812.64      831.29     28.54 o 
  10  12   1     1369.70     1353.97     43.40 o 
  11  12   1     2863.91     2628.47     65.95 o 
  12  12   1       52.25       63.14     33.97 o 
  13  12   1     2856.70     2627.72     71.24 o 
  14  12   1       15.60        5.04     31.75 o 
  15  12   1        4.84       31.85     34.10 o 
  16  12   1        7.95      -43.46     65.90 o 
  17  12   1      403.13      360.63     73.88 o 
  18  12   1       91.36      145.13     83.05 o 
 -19  13   1       90.15      161.18     60.64 o 
 -18  13   1       34.69       15.27     53.80 o 
 -17  13   1      223.00      227.54     52.25 o 
 -16  13   1       17.19      -20.36     48.34 o 
 -15  13   1        2.43      -26.99     44.60 o 
 -14  13   1      115.82      122.43     44.90 o 
 -13  13   1      490.06      436.47     38.96 o 
 -12  13   1     1837.54     1811.46     84.56 o 
 -11  13   1      405.12      426.22     25.10 o 
 -10  13   1       32.92       24.63     17.89 o 
  -9  13   1     4669.86     4622.72     59.62 o 
  -8  13   1     2758.89     2757.47     39.18 o 
  -7  13   1     6054.02     5988.90     67.43 o 
  -6  13   1     3062.83     3022.26     40.66 o 
  -5  13   1     1336.07     1394.86     23.88 o 
  -4  13   1      538.74      630.17     16.47 o 
  -3  13   1       57.34       62.68     11.69 o 
  -2  13   1     4279.56     4003.24     47.74 o 
  -1  13   1     6423.76     6312.47     66.16 o 
   0  13   1    16022.92    15297.09    146.06 o 
   1  13   1    28291.65    28114.89    286.33 o 
   2  13   1       19.24        4.34     11.23 o 
   3  13   1     3160.74     3275.26     40.97 o 
   4  13   1     1957.11     1989.07     33.46 o 
   5  13   1     6910.40     6652.57     75.23 o 
   6  13   1      174.40      253.61     17.71 o 
   7  13   1     3183.39     3100.26     45.12 o 
   8  13   1       51.64       43.76     17.28 o 
   9  13   1     1813.65     1722.93     39.61 o 
  10  13   1      165.96      159.02     28.03 o 
  11  13   1      261.00      232.54     35.52 o 
  12  13   1      392.16      444.47     40.14 o 
  13  13   1       21.87       16.95     37.77 o 
  14  13   1      541.92      519.40     46.70 o 
  15  13   1       14.63        3.28     49.54 o 
  16  13   1       16.43       15.40     67.48 o 
  17  13   1        8.85      -12.97     69.05 o 
  18  13   1      116.90       -5.38     75.60 o 
 -19  14   1        6.61      -61.54     66.42 o 
 -18  14   1        0.19       -1.63     55.36 o 
 -17  14   1       85.27       97.57     53.35 o 
 -16  14   1      121.61      113.15     51.68 o 
 -15  14   1       26.27       92.82     47.17 o 
 -14  14   1      466.94      490.60     51.96 o 
 -13  14   1     1385.33     1227.63     48.83 o 
 -12  14   1      286.82      356.21     36.61 o 
 -11  14   1     1693.78     1589.30     46.84 o 
 -10  14   1        9.03       -1.76     20.29 o 
  -9  14   1     2176.53     2016.36     36.81 o 
  -8  14   1      727.41      735.97     28.18 o 
  -7  14   1        1.72      -13.83     13.83 o 
  -6  14   1     4240.02     3972.81     46.82 o 
  -5  14   1     1461.94     1340.41     23.39 o 
  -4  14   1     6260.90     5984.25     65.87 o 
  -3  14   1     2011.15     1769.52     28.44 o 
  -2  14   1      768.98      846.17     24.58 o 
  -1  14   1      339.13      304.06     19.50 o 
   0  14   1      402.88      657.64     17.34 o 
   1  14   1      993.42     1052.38     23.96 o 
   2  14   1     4749.23     4383.50     56.41 o 
   3  14   1      763.03      789.74     23.34 o 
   4  14   1      480.20      441.39     20.40 o 
   5  14   1      923.80      795.87     20.76 o 
   6  14   1      119.48      111.28     15.39 o 
   7  14   1     1372.82     1311.01     27.96 o 
   8  14   1       72.96       43.68     19.00 o 
   9  14   1      597.49      584.95     27.43 o 
  10  14   1      191.57      220.64     52.30 o 
  11  14   1        4.78      -11.43     33.14 o 
  12  14   1      298.41      293.69     38.73 o 
  13  14   1      347.53      326.29     41.43 o 
  14  14   1       74.44       16.82     47.15 o 
  15  14   1       14.90      -49.01     49.01 o 
  16  14   1       15.22      -33.25     60.31 o 
  17  14   1       11.61       24.54     71.52 o 
  18  14   1        5.38       37.56     74.65 o 
 -19  15   1       53.19      -36.59     69.17 o 
 -18  15   1        0.43      -30.35     62.52 o 
 -17  15   1       47.45       70.28     60.63 o 
 -16  15   1       22.97       -5.87     48.94 o 
 -15  15   1       82.75       82.24     47.24 o 
 -14  15   1      116.43      109.75     58.47 o 
 -13  15   1        8.10        7.58     35.54 o 
 -12  15   1      351.69      302.62     36.37 o 
 -11  15   1       58.21       23.88     48.99 o 
 -10  15   1       51.15        5.57     20.71 o 
  -9  15   1      113.05      125.57     20.48 o 
  -8  15   1        7.13      -11.85     17.02 o 
  -7  15   1     1316.71     1212.82     26.50 o 
  -6  15   1      252.42      232.96     17.44 o 
  -5  15   1     3475.76     3282.84     40.80 o 
  -4  15   1     1118.32     1184.45     23.19 o 
  -3  15   1     2812.44     2565.34     38.49 o 
  -2  15   1     1779.83     1724.73     29.05 o 
  -1  15   1     2881.00     2945.37     37.95 o 
   0  15   1      149.45      141.51     13.46 o 
   1  15   1    16489.89    16254.66    171.26 o 
   2  15   1     3574.12     3530.50     47.63 o 
   3  15   1     5191.12     4892.87     57.34 o 
   4  15   1     3169.11     3036.96     52.87 o 
   5  15   1     1188.44     1253.11     26.10 o 
   6  15   1      280.80      324.53     21.04 o 
   7  15   1      115.35      120.19     17.40 o 
   8  15   1     3632.41     3387.08     52.94 o 
   9  15   1       77.97       75.84     23.96 o 
  10  15   1     1550.33     1497.48     51.73 o 
  11  15   1       16.53       22.37     30.99 o 
  12  15   1        9.14       -0.87     32.44 o 
  13  15   1      173.18      202.40     49.10 o 
  14  15   1      194.49      235.33     51.86 o 
  15  15   1      338.71      245.71     54.78 o 
  16  15   1       12.76      -65.10     65.10 o 
  17  15   1       41.35       71.06     73.52 o 
  18  15   1       67.65      -14.25     74.55 o 
 -18  16   1       11.27       20.74     68.65 o 
 -17  16   1        0.65      -26.72     61.71 o 
 -16  16   1        3.01      -52.27     56.95 o 
 -15  16   1      309.07      298.30     61.44 o 
 -14  16   1      201.41      245.81     73.16 o 
 -13  16   1     1006.92     1100.67     49.74 o 
 -12  16   1      123.39      111.95     36.04 o 
 -11  16   1     2510.01     2708.36     66.91 o 
 -10  16   1       30.38       26.63     25.86 o 
  -9  16   1      243.37      356.22     26.99 o 
  -8  16   1      134.74      187.79     20.06 o 
  -7  16   1      345.16      352.08     19.16 o 
  -6  16   1      258.51      348.71     20.36 o 
  -5  16   1     8869.84     8720.04     89.22 o 
  -4  16   1      388.58      322.95     16.61 o 
  -3  16   1     8583.68     8348.04     94.77 o 
  -2  16   1     6612.81     6959.27     81.29 o 
  -1  16   1     5075.56     5016.35     56.82 o 
   0  16   1       23.53      -12.67     12.67 o 
   1  16   1     3896.49     3930.71     49.16 o 
   2  16   1      690.24      761.40     21.98 o 
   3  16   1     3047.38     2974.45     40.86 o 
   4  16   1     4032.73     4055.67     56.75 o 
   5  16   1     8917.56     8513.80    120.16 o 
   6  16   1     5080.91     4774.74     58.57 o 
   7  16   1     2814.64     2655.24     74.98 o 
   8  16   1      732.06      725.97     27.87 o 
   9  16   1       20.60       22.07     28.40 o 
  10  16   1       30.44       30.60     32.82 o 
  11  16   1     1033.49     1246.56     45.11 o 
  12  16   1      118.52       82.60     39.82 o 
  13  16   1      489.02      449.59     55.79 o 
  14  16   1      548.81      559.42     58.07 o 
  15  16   1      220.09      176.66     53.50 o 
  16  16   1      164.71      151.44     57.99 o 
  17  16   1       12.86       77.09     72.19 o 
  18  16   1        4.37      -55.66     95.58 o 
 -18  17   1        4.92        5.73     67.14 o 
 -17  17   1       19.59      -26.95     61.11 o 
 -16  17   1      128.82      136.81     60.14 o 
 -15  17   1      109.40      106.77     60.67 o 
 -14  17   1      777.09      845.64     56.10 o 
 -13  17   1       23.24      -46.04     46.04 o 
 -12  17   1     1130.63     1109.89     55.84 o 
 -11  17   1        0.84        8.71     44.68 o 
 -10  17   1     1226.06     1222.92     52.59 o 
  -9  17   1     1089.64     1160.80     36.88 o 
  -8  17   1     1014.75     1034.00     27.92 o 
  -7  17   1     1571.07     1539.34     32.42 o 
  -6  17   1     6226.78     6066.48     64.64 o 
  -5  17   1       56.80       35.40     14.22 o 
  -4  17   1     3885.68     3885.38     52.77 o 
  -3  17   1      429.44      387.31     19.83 o 
  -2  17   1      462.30      529.95     20.46 o 
  -1  17   1      275.62      303.81     16.09 o 
   0  17   1       13.71       15.29     14.73 o 
   1  17   1      905.86      877.46     22.40 o 
   2  17   1      442.48      314.17     16.81 o 
   3  17   1      432.23      439.96     18.79 o 
   4  17   1       58.53       29.20     14.49 o 
   5  17   1     2469.81     2476.03     44.31 o 
   6  17   1     1556.97     1539.84     32.99 o 
   7  17   1      696.51      735.56     38.46 o 
   8  17   1     3434.65     3155.96     62.93 o 
   9  17   1       49.35       -0.18     28.29 o 
  10  17   1      595.26      512.26     48.36 o 
  11  17   1     1147.25     1070.90     68.19 o 
  12  17   1      118.60      140.72     41.25 o 
  13  17   1      314.48      337.27     52.33 o 
  14  17   1      510.42      541.36     58.17 o 
  15  17   1        0.32       27.63     52.95 o 
  16  17   1       96.35      -32.67     55.62 o 
  17  17   1       52.27       -1.17     72.26 o 
 -18  18   1      144.88       13.07     74.29 o 
 -17  18   1       93.89       49.27     63.31 o 
 -16  18   1      397.51      510.71     70.86 o 
 -15  18   1      106.97       96.80     60.55 o 
 -14  18   1      288.57      379.77     57.55 o 
 -13  18   1       38.82       50.10     45.31 o 
 -12  18   1        4.04       -8.36     43.74 o 
 -11  18   1      675.98      576.02     47.55 o 
 -10  18   1     2388.82     2278.07     70.57 o 
  -9  18   1      355.09      485.11     44.03 o 
  -8  18   1     3576.90     3503.82     55.65 o 
  -7  18   1      144.16      209.34     20.80 o 
  -6  18   1     2936.76     2984.25     49.01 o 
  -5  18   1     1131.90     1076.69     28.30 o 
  -4  18   1       16.70       16.78     16.67 o 
  -3  18   1      848.88      851.07     31.43 o 
  -2  18   1     3012.86     2742.73     51.72 o 
  -1  18   1      527.02      456.12     18.50 o 
   0  18   1     4120.41     3992.76     49.29 o 
   1  18   1      193.95       90.96     15.95 o 
   2  18   1     3921.33     3918.65     53.97 o 
   3  18   1     5559.13     4873.06     79.50 o 
   4  18   1      836.69      877.12     23.07 o 
   5  18   1      470.68      443.06     20.39 o 
   6  18   1        0.57      -18.63     18.63 o 
   7  18   1      444.04      455.62     26.86 o 
   8  18   1      515.52      505.01     36.57 o 
   9  18   1     2606.61     2229.27     63.80 o 
  10  18   1      944.17     1084.03     55.83 o 
  11  18   1      891.54      827.01     72.26 o 
  12  18   1      683.74      664.57     48.10 o 
  13  18   1      565.47      634.05     90.79 o 
  14  18   1       12.10      -26.04     51.18 o 
  15  18   1       75.19       -3.70     55.03 o 
  16  18   1       65.96       94.75     59.55 o 
  17  18   1        2.86       74.92     94.77 o 
 -18  19   1        0.54      -55.62    138.36 o 
 -17  19   1      251.92      326.72     67.72 o 
 -16  19   1       22.07       46.50     62.11 o 
 -15  19   1        6.98       60.04     81.29 o 
 -14  19   1       35.70       89.93     48.95 o 
 -13  19   1      420.64      439.94     50.77 o 
 -12  19   1        0.87      -34.90     42.55 o 
 -11  19   1     1190.41     1111.54     56.29 o 
 -10  19   1       28.14       18.54     39.46 o 
  -9  19   1      530.70      592.78     44.86 o 
  -8  19   1     1362.68     1332.93     46.95 o 
  -7  19   1       12.26       42.22     28.11 o 
  -6  19   1      500.21      450.78     30.14 o 
  -5  19   1       65.22      103.21     20.75 o 
  -4  19   1        8.32       -5.97     17.62 o 
  -3  19   1       52.34       92.56     18.48 o 
  -2  19   1     4671.58     4375.45     58.67 o 
  -1  19   1     1852.35     1627.77     40.00 o 
   0  19   1     3450.91     3114.80     42.62 o 
   1  19   1     2787.80     2616.54     45.98 o 
   2  19   1       10.46        8.88     16.09 o 
   3  19   1     1491.37     1563.96     32.20 o 
   4  19   1      256.08      312.00     19.67 o 
   5  19   1      133.96      182.27     20.04 o 
   6  19   1      461.34      450.53     23.01 o 
   7  19   1      207.00      223.45     33.02 o 
   8  19   1       21.56      -30.77     34.92 o 
   9  19   1      162.20      110.08     40.89 o 
  10  19   1       42.40       23.29     37.19 o 
  11  19   1        0.22       -4.75     28.68 o 
  12  19   1      349.61      338.34     45.18 o 
  13  19   1      386.29      379.61     54.46 o 
  14  19   1      190.34      206.81     55.76 o 
  15  19   1       43.61       75.51     64.23 o 
  16  19   1       91.84       33.85     69.14 o 
  17  19   1        0.11      -94.52     94.52 o 
 -17  20   1        9.36       22.37     84.18 o 
 -16  20   1       63.50       69.83     63.64 o 
 -15  20   1       66.83       -6.21     62.71 o 
 -14  20   1      292.73      257.97     52.37 o 
 -13  20   1      434.99      434.40     53.93 o 
 -12  20   1      242.84      252.00     49.34 o 
 -11  20   1      936.27      930.85     54.68 o 
 -10  20   1      319.17      322.32     44.12 o 
  -9  20   1      806.13      906.23     44.77 o 
  -8  20   1       34.48       67.31     36.50 o 
  -7  20   1       84.58       96.04     24.96 o 
  -6  20   1      126.46       88.65     20.24 o 
  -5  20   1     1238.41     1146.24     32.06 o 
  -4  20   1       61.31       55.56     21.47 o 
  -3  20   1     5770.88     5743.61     76.96 o 
  -2  20   1       27.09       49.34     18.70 o 
  -1  20   1     3835.37     3772.77     52.93 o 
   0  20   1      144.26      177.32     18.31 o 
   1  20   1      175.76      163.54     17.96 o 
   2  20   1      551.14      576.50     21.95 o 
   3  20   1     2400.28     2289.87     47.89 o 
   4  20   1     1340.79     1319.93     31.31 o 
   5  20   1     3683.83     3583.35     57.39 o 
   6  20   1     1033.20     1027.47     29.43 o 
   7  20   1     1349.42     1313.61     54.82 o 
   8  20   1        9.68       -7.64     37.87 o 
   9  20   1       51.97       23.57     39.66 o 
  10  20   1      437.24      386.11     48.45 o 
  11  20   1       45.09       46.58     44.83 o 
  12  20   1      217.36      194.88     52.02 o 
  13  20   1        1.24      -34.28     63.40 o 
  14  20   1        0.23       45.79     64.36 o 
  15  20   1        7.86       12.18     66.93 o 
  16  20   1      178.86      154.75     72.91 o 
  17  20   1        0.64       -0.16    149.51 o 
 -17  21   1       18.77       27.08     84.92 o 
 -16  21   1      123.83       54.48     89.26 o 
 -15  21   1       13.90       67.43     62.28 o 
 -14  21   1       26.16       39.48     52.13 o 
 -13  21   1       64.90       95.95     49.16 o 
 -12  21   1      150.99      107.67     47.48 o 
 -11  21   1       25.88       12.24     44.77 o 
 -10  21   1        2.69       47.11     42.70 o 
  -9  21   1      601.01      738.49     61.77 o 
  -8  21   1      142.29      199.35     38.06 o 
  -7  21   1      178.95      142.44     35.19 o 
  -6  21   1      343.19      289.32     28.39 o 
  -5  21   1      241.49      218.24     24.23 o 
  -4  21   1      903.29     1111.20     34.18 o 
  -3  21   1      200.88      232.71     24.82 o 
  -2  21   1      200.31      197.61     27.22 o 
  -1  21   1       56.32      127.71     21.96 o 
   0  21   1       35.79       28.99     19.55 o 
   1  21   1       85.41       37.28     19.39 o 
   2  21   1      543.39      628.95     25.52 o 
   3  21   1        0.82      -19.21     21.42 o 
   4  21   1      537.82      696.49     30.80 o 
   5  21   1      126.12      128.29     23.83 o 
   6  21   1       23.92      -34.05     34.05 o 
   7  21   1      130.55       48.61     38.29 o 
   8  21   1     1828.38     1823.25     91.46 o 
   9  21   1      142.06      185.74     53.22 o 
  10  21   1       30.36       82.44     56.87 o 
  11  21   1       54.37      105.42     77.60 o 
  12  21   1       35.92      123.32     73.62 o 
  13  21   1      101.65       68.42     67.33 o 
  14  21   1       54.07       -0.54     83.83 o 
  15  21   1      174.84      181.23     72.11 o 
  16  21   1       46.54      109.90     74.35 o 
 -17  22   1        0.44      -43.27    123.60 o 
 -16  22   1       86.06       31.00    102.13 o 
 -15  22   1       84.85       63.14     86.23 o 
 -14  22   1       26.43       89.28     50.70 o 
 -13  22   1       47.03      149.40     60.00 o 
 -12  22   1       78.63       57.23     58.27 o 
 -11  22   1      121.85      186.63     48.76 o 
 -10  22   1      476.27      534.24     50.29 o 
  -9  22   1      146.53      175.81     48.77 o 
  -8  22   1      538.29      609.36     48.94 o 
  -7  22   1      123.41       72.79     20.37 o 
  -6  22   1      704.50      704.34     66.25 o 
  -5  22   1      168.03      291.25     36.79 o 
  -4  22   1      813.37      875.30     33.51 o 
  -3  22   1     4712.90     5015.12     75.64 o 
  -2  22   1     1124.81     1311.85     36.18 o 
  -1  22   1     3434.67     3493.20     59.49 o 
   0  22   1      253.13      300.54     22.86 o 
   1  22   1       11.47       -0.55     20.24 o 
   2  22   1      139.96      160.17     21.72 o 
   3  22   1     5581.81     5663.88     82.91 o 
   4  22   1       97.75       45.31     27.17 o 
   5  22   1     3136.41     3309.95    126.37 o 
   6  22   1      400.96      332.87     50.89 o 
   7  22   1      884.80      975.85     64.25 o 
   8  22   1      639.06      677.41     64.15 o 
   9  22   1      732.57      801.99     61.97 o 
  10  22   1      174.10      226.71     55.95 o 
  11  22   1      548.60      757.48     88.93 o 
  12  22   1       33.77      -42.10     74.94 o 
  13  22   1       78.23       18.85     78.31 o 
  14  22   1      109.29      104.41     81.22 o 
  15  22   1       14.60      159.45     87.61 o 
  16  22   1      170.67      144.96    120.93 o 
 -16  23   1        4.29       21.89     88.25 o 
 -15  23   1       22.77      -66.68    109.64 o 
 -14  23   1      279.40      350.79     70.44 o 
 -13  23   1       79.63       81.90     51.93 o 
 -12  23   1      496.35      491.29     54.90 o 
 -11  23   1        0.86      -46.34     46.34 o 
 -10  23   1        0.99        3.65     44.37 o 
  -9  23   1       76.41      138.21     41.37 o 
  -8  23   1        1.29       23.36     45.79 o 
  -7  23   1      129.04      136.41     31.73 o 
  -6  23   1       70.88      127.83     40.77 o 
  -5  23   1      232.70      230.35     42.63 o 
  -4  23   1     1947.31     2000.89     64.98 o 
  -3  23   1      136.91      196.26     38.49 o 
  -2  23   1       15.16       49.27     26.14 o 
  -1  23   1      432.28      402.28     27.08 o 
   0  23   1       32.77       17.21     22.03 o 
   1  23   1      823.14      974.93     56.83 o 
   2  23   1       45.42       -9.30     35.07 o 
   3  23   1      627.89      829.54    129.04 o 
   4  23   1       10.92       -7.85     93.55 o 
   5  23   1      280.78      260.92     59.33 o 
   6  23   1      148.62       51.81     53.30 o 
   7  23   1       44.82       36.63     57.11 o 
   8  23   1       10.24       28.27     49.84 o 
   9  23   1      670.37      769.72    143.80 o 
  10  23   1      324.73      309.65     64.08 o 
  11  23   1       29.91       15.38     51.59 o 
  12  23   1        0.57       77.29     76.41 o 
  13  23   1       73.92      104.33     97.79 o 
  14  23   1       24.26      -54.55     83.57 o 
  15  23   1        7.67      -56.08     90.02 o 
 -16  24   1       87.37      114.47     92.53 o 
 -15  24   1        1.73        0.04     85.68 o 
 -14  24   1      127.64      142.64     67.66 o 
 -13  24   1        5.12       18.66     61.29 o 
 -12  24   1        2.47       67.59     47.02 o 
 -11  24   1        5.13       -7.44     44.55 o 
 -10  24   1      558.15      515.59     83.01 o 
  -9  24   1       19.11       34.56     40.43 o 
  -8  24   1     5129.78     4872.51    305.10 o 
  -7  24   1       17.28       31.86     38.26 o 
  -6  24   1      571.57      615.00     51.17 o 
  -5  24   1       62.81      116.90     44.44 o 
  -4  24   1       12.15       22.61     41.62 o 
  -3  24   1      557.03      528.18     49.07 o 
  -2  24   1      657.51      596.69     76.98 o 
  -1  24   1      118.18      267.49     59.43 o 
   0  24   1     1375.72     1279.02     84.10 o 
   1  24   1      528.89      397.66     63.64 o 
   2  24   1      409.14      420.76     66.51 o 
   3  24   1     1425.47     1227.37     78.64 o 
   4  24   1       77.32       70.08     57.88 o 
   5  24   1       36.65      -11.57     87.08 o 
   6  24   1      266.65      273.12     66.06 o 
   7  24   1      710.09      684.64     76.95 o 
   8  24   1      416.54      340.51     70.28 o 
   9  24   1      500.72      532.47     94.00 o 
  10  24   1     1255.21     1285.11     89.35 o 
  11  24   1      192.78      172.80     57.72 o 
  12  24   1      369.12      464.99     88.55 o 
  13  24   1       18.79       17.48     82.01 o 
  14  24   1        0.78      108.68    104.19 o 
  15  24   1       25.84        0.31     87.21 o 
 -15  25   1        0.16      -27.82     85.47 o 
 -14  25   1       12.39       98.64     70.07 o 
 -13  25   1      257.34      316.67     66.71 o 
 -12  25   1       39.22      163.55     61.77 o 
 -11  25   1      474.80      524.93     78.60 o 
 -10  25   1      306.96      203.03     79.55 o 
  -9  25   1       90.45      100.76     38.21 o 
  -8  25   1        0.95       55.21     27.41 o 
  -7  25   1        8.18       32.43     37.38 o 
  -6  25   1       81.31      120.08     54.15 o 
  -5  25   1      138.77      137.40     41.50 o 
  -4  25   1       83.86      195.32     64.69 o 
  -3  25   1      169.47      155.91     93.53 o 
  -2  25   1      540.80      656.90    129.83 o 
  -1  25   1       38.06      -12.71     56.13 o 
   0  25   1      357.51      323.89     67.55 o 
   1  25   1      133.15      132.68    105.89 o 
   2  25   1       23.37       43.07     55.00 o 
   3  25   1      144.80       80.63     54.67 o 
   4  25   1      284.83      202.38     62.25 o 
   5  25   1      131.83       42.70     60.52 o 
   6  25   1        9.34       15.03     64.37 o 
   7  25   1      150.28      182.96     62.27 o 
   8  25   1      144.19       25.87     66.20 o 
   9  25   1        7.67       21.69     70.83 o 
  10  25   1      176.02      179.08     76.09 o 
  11  25   1      171.32      198.10     74.14 o 
  12  25   1       53.55      118.34    111.64 o 
  13  25   1      329.79      245.36    117.17 o 
  14  25   1        3.34      -20.32    117.65 o 
  15  25   1       60.76       65.16    122.62 o 
 -15  26   1       30.62       86.83     87.49 o 
 -14  26   1       68.75      218.70     72.06 o 
 -13  26   1      226.26      225.11     80.60 o 
 -12  26   1        1.61      119.97     75.62 o 
 -11  26   1      459.62      486.60     81.34 o 
 -10  26   1        8.55        5.97     58.21 o 
  -9  26   1      184.15      188.31     37.24 o 
  -8  26   1      449.60      180.53    102.84 o 
  -7  26   1       31.43       67.44     29.83 o 
  -6  26   1       16.29       25.93     42.69 o 
  -5  26   1       55.15       58.61     88.11 o 
  -4  26   1      124.93      228.73     67.08 o 
  -3  26   1     1868.85     1754.33    101.55 o 
  -2  26   1       56.32      104.54     72.85 o 
  -1  26   1     1386.79     1379.42     85.66 o 
   0  26   1      261.07      347.93     62.68 o 
   1  26   1       33.40       20.57     63.19 o 
   2  26   1      199.92      295.79    119.05 o 
   3  26   1     1771.41     1616.78     95.94 o 
   4  26   1       47.73       57.08     59.35 o 
   5  26   1      439.33      482.58     72.18 o 
   6  26   1       43.77       37.98     66.31 o 
   7  26   1      259.51      275.18    126.24 o 
   8  26   1      209.02      224.14     72.06 o 
   9  26   1       31.71       26.54     67.36 o 
  10  26   1      245.12      127.93     74.70 o 
  11  26   1       31.75       68.99     75.79 o 
  12  26   1      143.91      261.35    123.52 o 
  13  26   1        0.20     -106.58    114.96 o 
  14  26   1       45.49      136.10    125.21 o 
 -14  27   1        0.93      -47.28     84.64 o 
 -13  27   1       46.89       79.11     93.94 o 
 -12  27   1      142.94      188.35     81.13 o 
 -11  27   1        5.15       -5.88    103.84 o 
 -10  27   1       55.33        5.19    106.68 o 
  -9  27   1      124.13      160.10     89.07 o 
  -8  27   1        7.41      136.34     42.10 o 
  -7  27   1      266.69      417.87     72.83 o 
  -6  27   1       14.46       79.41     36.20 o 
  -5  27   1      652.78      578.40     69.53 o 
  -4  27   1        0.63       95.36     62.57 o 
  -3  27   1        4.83       95.47     66.00 o 
  -2  27   1      274.34      311.06     63.98 o 
  -1  27   1      271.82      470.75    126.10 o 
   0  27   1      352.52      356.33     65.44 o 
   1  27   1      594.52      722.80     79.49 o 
   2  27   1       53.84       67.15     65.99 o 
   3  27   1        7.82      -43.26     60.97 o 
   4  27   1       55.77       -0.96     61.95 o 
   5  27   1       92.69       92.19    131.00 o 
   6  27   1       30.92      -66.43     66.43 o 
   7  27   1      808.23      985.76     89.83 o 
   8  27   1       69.35       44.90     69.04 o 
   9  27   1       72.48      117.36     77.10 o 
  10  27   1        2.71      -72.89     72.89 o 
  11  27   1       11.75     -100.17    100.17 o 
  12  27   1       73.14      139.49    122.34 o 
  13  27   1       18.22      -73.28    119.64 o 
  14  27   1       21.27      -16.82    127.29 o 
 -14  28   1        0.36     -116.22    116.22 o 
 -13  28   1        2.38      -82.82    117.21 o 
 -12  28   1       22.64       -1.35    115.25 o 
 -11  28   1       11.75      112.22    113.32 o 
 -10  28   1      172.66      128.13    116.40 o 
  -9  28   1       13.00       13.87     97.69 o 
  -8  28   1      655.30      582.53     91.39 o 
  -7  28   1       62.73      107.38     40.34 o 
  -6  28   1       45.19      111.87     71.44 o 
  -5  28   1        4.50       94.25     53.47 o 
  -4  28   1      213.46      345.92     70.55 o 
  -3  28   1      228.02      283.39     67.95 o 
  -2  28   1      202.76      253.98     70.95 o 
  -1  28   1      574.54      585.25     77.50 o 
   0  28   1      241.85      275.58    104.26 o 
   1  28   1       17.95      117.27     69.63 o 
   2  28   1      127.32       12.24     64.25 o 
   3  28   1      515.73      553.00     74.46 o 
   4  28   1       20.27      -11.59     67.18 o 
   5  28   1       45.33       76.58     68.99 o 
   6  28   1       82.02      -32.35    121.29 o 
   7  28   1        2.46       -7.68     70.78 o 
   8  28   1      240.86      201.39     73.27 o 
   9  28   1       53.42       17.95     73.94 o 
  10  28   1      212.17      199.90     75.49 o 
  11  28   1       35.62       50.82    125.27 o 
  12  28   1       17.18     -107.18    118.15 o 
  13  28   1        2.27      197.83    126.79 o 
 -13  29   1        1.48     -113.19    117.34 o 
 -12  29   1        1.25      -61.01    118.24 o 
 -11  29   1       34.27       99.95    117.32 o 
 -10  29   1      111.05      123.53    116.98 o 
  -9  29   1        2.93      -33.39    114.09 o 
  -8  29   1      128.98      237.96     76.35 o 
  -7  29   1      242.01      322.09     57.22 o 
  -6  29   1      193.91      196.85     44.23 o 
  -5  29   1      408.83      694.92     80.06 o 
  -4  29   1      254.52      276.29    119.10 o 
  -3  29   1       45.76       74.99     69.90 o 
  -2  29   1       60.58      123.76     76.19 o 
  -1  29   1       90.53      160.79     72.20 o 
   0  29   1       27.94       85.63     67.08 o 
   1  29   1      919.04     1110.60     87.98 o 
   2  29   1       27.13       41.43     65.88 o 
   3  29   1       22.99       65.80     66.39 o 
   4  29   1      310.55      244.49     67.76 o 
   5  29   1       44.05       36.03     69.78 o 
   6  29   1        0.10       35.92     70.25 o 
   7  29   1      596.82      433.57     81.16 o 
   8  29   1      173.93      122.99     73.20 o 
   9  29   1      103.05      168.54     79.43 o 
  10  29   1       99.23      110.67     88.81 o 
  11  29   1       37.70       64.69    122.65 o 
  12  29   1       22.20      124.28    130.25 o 
  13  29   1       64.17      104.49    132.34 o 
 -13  30   1        6.18      203.68    128.05 o 
 -12  30   1        0.58       78.68    123.48 o 
 -11  30   1        0.19      -96.85    119.70 o 
 -10  30   1      163.96      190.56    121.34 o 
  -9  30   1       14.43       86.49    108.62 o 
  -8  30   1      318.98      430.39     75.91 o 
  -7  30   1        0.30       58.19     92.08 o 
  -6  30   1      212.39      234.17     55.24 o 
  -5  30   1       10.13      -58.42     69.38 o 
  -4  30   1       21.63        5.49     63.32 o 
  -3  30   1        0.29       11.50     62.85 o 
  -2  30   1      186.33      182.48     70.28 o 
  -1  30   1        6.30      100.41     72.57 o 
   0  30   1      247.71      175.22     71.19 o 
   1  30   1       35.65        2.47     67.48 o 
   2  30   1      232.52      330.55     99.77 o 
   3  30   1       83.91      119.38     65.45 o 
   4  30   1       18.24       11.44     71.60 o 
   5  30   1        1.65       52.60     82.82 o 
   6  30   1        7.08      152.29     71.79 o 
   7  30   1       53.05       24.93     70.84 o 
   8  30   1       49.93       -8.82     71.13 o 
   9  30   1        6.91       12.00     76.00 o 
  10  30   1      309.90      354.57    175.03 o 
  11  30   1       16.42       80.40    115.38 o 
  12  30   1       51.80      118.76    135.83 o 
 -12  31   1      190.22      127.38    127.64 o 
 -11  31   1       63.89      150.27    128.62 o 
 -10  31   1      111.74      210.74    126.74 o 
  -9  31   1       35.93      -53.96    120.34 o 
  -8  31   1       27.17       57.53     95.02 o 
  -7  31   1       82.21      203.84     83.12 o 
  -6  31   1      121.62      258.49     76.41 o 
  -5  31   1      272.20      206.38     55.56 o 
  -4  31   1      332.73      391.49     79.72 o 
  -3  31   1       72.21      160.70     75.11 o 
  -2  31   1       24.60      124.63     88.24 o 
  -1  31   1       47.70      153.83     71.26 o 
   0  31   1       44.39      111.71    102.27 o 
   1  31   1       34.78       31.02     75.59 o 
   2  31   1       68.29       59.42     74.95 o 
   3  31   1        2.28       49.58     74.17 o 
   4  31   1        1.80      -36.99     69.76 o 
   5  31   1      332.67      392.87    110.99 o 
   6  31   1        9.43       42.68     75.38 o 
   7  31   1      136.73      187.26     78.83 o 
   8  31   1       58.86      -20.52     71.42 o 
   9  31   1        0.07      -75.29     75.29 o 
  10  31   1       23.88       45.21    123.93 o 
  11  31   1      115.37      236.49    138.18 o 
 -11  32   1       27.48       67.97    117.50 o 
 -10  32   1       19.91        0.53    112.66 o 
  -9  32   1       44.98      106.41    123.90 o 
  -8  32   1      164.88      278.49     80.63 o 
  -7  32   1      113.86       26.21     74.50 o 
  -6  32   1       56.25      107.52     79.78 o 
  -5  32   1       20.45       73.79     73.62 o 
  -4  32   1        1.79      123.90     75.77 o 
  -3  32   1       52.39       71.93     67.30 o 
  -2  32   1       80.89      132.57     71.89 o 
  -1  32   1       14.70       26.13    127.66 o 
   0  32   1        3.57       18.64     66.67 o 
   1  32   1      277.04      380.50     88.44 o 
   2  32   1        5.11       82.08     72.73 o 
   3  32   1      225.27      205.96     79.39 o 
   4  32   1       69.26       30.08     75.18 o 
   5  32   1       94.69       77.68     88.04 o 
   6  32   1        0.68       19.25     68.32 o 
   7  32   1      286.22      305.95    123.70 o 
   8  32   1       76.16      -36.95     79.01 o 
   9  32   1       50.29       53.89     80.23 o 
  10  32   1        9.07       36.54    132.02 o 
  11  32   1       14.89      -97.95    132.89 o 
 -11  33   1       41.45       58.88    133.99 o 
 -10  33   1       22.42       81.76    128.80 o 
  -9  33   1       20.75       25.82    114.34 o 
  -8  33   1       26.38      -56.08    123.02 o 
  -7  33   1        1.70        9.82    170.39 o 
  -6  33   1       28.01       54.07     73.21 o 
  -5  33   1       21.25       46.58    128.06 o 
  -4  33   1        4.27       63.76     75.53 o 
  -3  33   1       54.90      165.00     79.02 o 
  -2  33   1       44.70      180.76     78.58 o 
  -1  33   1       44.88      291.53     87.19 o 
   0  33   1       23.70      129.38    135.23 o 
   1  33   1      135.66      259.11     82.12 o 
   2  33   1        1.68      110.51     78.14 o 
   3  33   1      109.69      185.27    105.81 o 
   4  33   1      188.16      307.12     84.22 o 
   5  33   1        7.00       48.43     88.94 o 
   6  33   1       46.94      121.61     80.71 o 
   7  33   1       31.49      124.11     77.68 o 
   8  33   1       17.44       51.17     80.72 o 
   9  33   1       30.83       73.98     82.65 o 
  10  33   1       33.30       -5.94    135.32 o 
 -10  34   1        1.29      -12.01    129.85 o 
  -9  34   1       58.76       38.42    129.82 o 
  -8  34   1      244.53      374.67    133.29 o 
  -7  34   1      163.84      136.54     82.68 o 
  -6  34   1       10.46       60.53     74.81 o 
  -5  34   1       16.39       63.50     79.33 o 
  -4  34   1       44.15      102.41     79.16 o 
  -3  34   1        1.17      174.50     79.78 o 
  -2  34   1      129.08       29.06     70.12 o 
  -1  34   1       10.07       75.22     91.34 o 
   0  34   1      244.71      275.37     82.97 o 
   1  34   1       70.07      190.30     81.95 o 
   2  34   1      365.94      345.78    179.60 o 
   3  34   1      232.11      216.86     83.65 o 
   4  34   1        0.32       29.67     80.50 o 
   5  34   1       26.77      -15.93     79.02 o 
   6  34   1        3.12        3.40     77.17 o 
   7  34   1       17.99      111.54     84.15 o 
   8  34   1       27.53      180.06    126.43 o 
   9  34   1        0.39       14.58    101.41 o 
  -9  35   1        0.04       59.38    135.05 o 
  -8  35   1       75.21      196.20    131.54 o 
  -7  35   1        0.64       79.29     83.45 o 
  -6  35   1      219.87      267.87    111.91 o 
  -5  35   1        3.41      215.81     83.19 o 
  -4  35   1       55.30      258.72     83.01 o 
  -3  35   1       20.26       67.18     87.90 o 
  -2  35   1        1.31       86.16     91.09 o 
  -1  35   1       73.13      112.66    127.68 o 
   0  35   1       38.08      119.07     81.60 o 
   1  35   1      315.13      460.01     84.95 o 
   2  35   1        2.25      147.53     83.59 o 
   3  35   1       24.94       83.72     82.51 o 
   4  35   1       13.96       84.52     81.61 o 
   5  35   1        5.62       63.61     89.17 o 
   6  35   1       23.47       69.88     82.09 o 
   7  35   1        4.87        7.97     96.30 o 
   8  35   1       33.50       95.97     83.37 o 
  -7  36   1        6.83       69.68     85.22 o 
  -6  36   1       28.69      102.36     83.22 o 
  -5  36   1        4.65      100.66     78.62 o 
  -4  36   1       85.27      170.61     82.68 o 
  -3  36   1        2.05       54.46     81.60 o 
  -2  36   1       58.10       79.85    144.17 o 
  -1  36   1       94.97      134.41     90.38 o 
   0  36   1        5.20      -28.60     76.88 o 
   1  36   1       27.52       -1.86     76.09 o 
   2  36   1       34.30      109.37     78.97 o 
   3  36   1        5.41      214.61     81.15 o 
   4  36   1       71.25      234.39     86.70 o 
   5  36   1       11.31      143.66     84.61 o 
   6  36   1       89.17       72.35     85.50 o 
   7  36   1       11.89       24.64     82.49 o 
  -6  37   1        7.91      215.70     92.68 o 
  -5  37   1        7.80       57.74     82.53 o 
  -4  37   1       84.20      183.87     83.20 o 
  -3  37   1       11.24      124.18     80.27 o 
  -2  37   1       10.79      161.83     84.67 o 
  -1  37   1       54.04      149.96     84.54 o 
   0  37   1       26.97      110.18     84.56 o 
   1  37   1       33.43      163.10     83.43 o 
   2  37   1        0.09       85.98     76.18 o 
   3  37   1       30.42       -8.07    161.03 o 
   4  37   1        8.77       47.67     78.75 o 
   5  37   1       48.13      138.49     81.57 o 
  -4  38   1        3.54       28.07     82.96 o 
  -3  38   1        0.27       83.78     78.48 o 
  -2  38   1       18.46       38.66     98.51 o 
  -1  38   1        3.47       84.27     84.96 o 
   0  38   1       18.80       36.62     84.06 o 
   1  38   1        0.47       53.90    157.96 o 
   2  38   1        5.80       18.48     81.18 o 
   3  38   1        0.54       70.63     87.72 o 
 -20   0   2        1.88        4.41     78.91 o 
 -19   0   2        7.34      -15.12     74.07 o 
 -18   0   2      388.45      341.30     71.81 o 
 -17   0   2      251.28      286.70     69.39 o 
 -16   0   2     2611.36     2231.81    110.66 o 
 -15   0   2      200.58      113.72     60.57 o 
 -14   0   2      106.99       90.05    132.06 o 
 -13   0   2     1279.69     1275.42     77.19 o 
 -12   0   2      478.22      490.58     35.74 o 
 -11   0   2      274.19      325.60     32.57 o 
 -10   0   2     4136.85     3796.81     78.62 o 
  -9   0   2     1379.09     1294.60     40.09 o 
  -8   0   2    10547.87    10114.90    170.68 o 
  -7   0   2    48345.76    49261.01    774.73 o 
  -6   0   2    17935.28    17881.31    287.70 o 
  -5   0   2     3247.58     2906.50     55.41 o 
  -4   0   2     2873.29     2547.98     48.21 o 
  -3   0   2     5748.24     5986.18     81.75 o 
  -2   0   2     3149.60     3156.62     45.64 o 
  -1   0   2    24469.47    25313.49    406.10 o 
   0   0   2    40441.16    39889.57    563.79 o 
   1   0   2    55760.04    53900.36    846.89 o 
   2   0   2    17974.32    17337.83    277.64 o 
   3   0   2     9034.13     8547.57    127.57 o 
   4   0   2     1963.91     1722.08     70.30 o 
   5   0   2    46118.17    49831.51    787.43 o 
   6   0   2     8827.38     8602.93    148.39 o 
   7   0   2     2882.29     2590.37     52.44 o 
   8   0   2     4101.88     3936.82     72.97 o 
   9   0   2     1117.19     1080.03     37.53 o 
  10   0   2      245.69      280.31     39.91 o 
  11   0   2     3744.99     3592.51     99.31 o 
  12   0   2     1075.50     1085.99     58.84 o 
  13   0   2      989.01      999.69     61.72 o 
  14   0   2      921.48      928.72     64.30 o 
  15   0   2       82.66      115.87     65.07 o 
  16   0   2       37.24       24.90     76.76 o 
  17   0   2       83.94       15.18     77.13 o 
  18   0   2       19.50      -10.53    139.98 o 
  19   0   2      765.76      799.33    107.40 o 
 -20   1   2      255.95      350.49     58.56 o 
 -19   1   2      329.35      277.46     57.57 o 
 -18   1   2      350.28      427.15     56.62 o 
 -17   1   2      599.91      505.34     55.52 o 
 -16   1   2      102.05      115.70     44.95 o 
 -15   1   2      255.40      230.02     54.51 o 
 -14   1   2      516.54      603.09     46.31 o 
 -13   1   2       56.01       20.39     34.75 o 
 -12   1   2     4097.47     4152.34     63.24 o 
 -11   1   2      155.05      138.42     24.55 o 
 -10   1   2     7951.16     7659.09     96.94 o 
  -9   1   2       16.56       -3.78     11.97 o 
  -8   1   2     4916.35     4494.09     56.03 o 
  -7   1   2      150.54      229.25     22.32 o 
  -6   1   2      355.77      276.42     12.81 o 
  -5   1   2      560.46      609.97     14.14 o 
  -4   1   2     6281.35     6410.25     71.61 o 
  -3   1   2      259.85      253.14     10.29 o 
  -2   1   2    36113.89    35732.93    325.32 o 
  -1   1   2     1822.58     1956.06     29.85 o 
   0   1   2    26440.67    26325.71    251.74 o 
   1   1   2      840.81      855.03     17.56 o 
   2   1   2    18756.51    18335.96    207.39 o 
   3   1   2     1081.04     1155.75     19.37 o 
   4   1   2     3165.38     3449.83     43.56 o 
   5   1   2     1818.64     2059.41     29.82 o 
   6   1   2     2942.25     2711.38     38.95 o 
   7   1   2      216.95      310.44     16.32 o 
   8   1   2     6048.15     5681.53     68.08 o 
   9   1   2      886.26      913.57     24.57 o 
  10   1   2     3723.84     3577.90     67.83 o 
  11   1   2      250.63      333.38     39.02 o 
  12   1   2      493.76      464.45     33.94 o 
  13   1   2      392.17      341.30     35.75 o 
  14   1   2      117.16      111.98     35.14 o 
  15   1   2       29.09       26.78     37.77 o 
  16   1   2      887.06      974.26     64.71 o 
  17   1   2      842.91      887.49     89.94 o 
  18   1   2      286.72      311.70     63.17 o 
  19   1   2       68.67       -4.46     62.40 o 
 -20   2   2       12.98       -0.42     56.12 o 
 -19   2   2      373.26      283.78     65.92 o 
 -18   2   2       43.76       60.02     61.97 o 
 -17   2   2      492.81      585.25     55.32 o 
 -16   2   2       21.42       26.57     46.60 o 
 -15   2   2       27.75        6.54     43.00 o 
 -14   2   2       59.23       77.56     40.64 o 
 -13   2   2      847.95      928.56     49.55 o 
 -12   2   2      123.74       80.35     21.25 o 
 -11   2   2    13243.51    12389.43    149.64 o 
 -10   2   2       82.55      145.01     15.70 o 
  -9   2   2     6750.70     6195.05     74.54 o 
  -8   2   2        2.81      -10.74     10.74 o 
  -7   2   2     1141.37     1194.13     22.08 o 
  -6   2   2      154.00      280.76     11.45 o 
  -5   2   2    15848.42    15886.46    170.50 o 
  -4   2   2      292.75      221.34     10.22 o 
  -3   2   2    25850.30    26242.61    249.96 o 
  -2   2   2      824.34      950.97     14.49 o 
  -1   2   2    14795.36    14739.35    178.18 o 
   0   2   2    44697.72    44323.71    442.09 o 
   1   2   2      123.39       94.95      6.24 o 
   2   2   2    32562.10    32002.40    336.98 o 
   3   2   2      178.34      178.78      9.34 o 
   4   2   2     4158.87     4161.26     48.53 o 
   5   2   2     4546.66     5070.64     58.37 o 
   6   2   2     9385.69     8909.69     96.94 o 
   7   2   2    12723.67    12003.22    135.47 o 
   8   2   2    13583.28    13348.44    150.73 o 
   9   2   2    11465.21    10931.17    120.56 o 
  10   2   2     1302.66     1339.36     41.70 o 
  11   2   2     1596.69     1423.24     45.58 o 
  12   2   2      221.96      206.98     31.35 o 
  13   2   2      876.81      929.18     42.98 o 
  14   2   2      122.18      144.24     36.65 o 
  15   2   2     1328.41     1418.12     53.97 o 
  16   2   2       32.97        4.91     52.99 o 
  17   2   2       51.52       -1.28     56.49 o 
  18   2   2      100.71      138.93     63.57 o 
  19   2   2        0.02       19.98     62.56 o 
 -20   3   2        0.00      -34.73     53.23 o 
 -19   3   2        0.11       28.83     51.77 o 
 -18   3   2       11.27       91.24     52.49 o 
 -17   3   2      136.40      200.10     61.48 o 
 -16   3   2        0.02        4.67     45.92 o 
 -15   3   2       22.68       -0.52     46.34 o 
 -14   3   2      185.67       88.63     40.50 o 
 -13   3   2     2481.23     2423.78     82.72 o 
 -12   3   2       97.42       74.81     21.66 o 
 -11   3   2       16.49        9.40     19.14 o 
 -10   3   2      161.15      178.24     16.07 o 
  -9   3   2       78.50       81.46     13.64 o 
  -8   3   2      306.90      327.80     16.49 o 
  -7   3   2     3257.49     3348.26     49.98 o 
  -6   3   2      131.86      116.92     10.26 o 
  -5   3   2      215.98      169.26      9.73 o 
  -4   3   2      198.32      236.76      9.13 o 
  -3   3   2      103.59      142.36     10.24 o 
  -2   3   2     8542.90     8929.67     83.68 o 
  -1   3   2    37462.24    37326.71    393.37 o 
   0   3   2      686.72      650.74     11.40 o 
   1   3   2      766.55      803.95     13.31 o 
   2   3   2     1552.51     1582.08     22.70 o 
   3   3   2      162.38      164.56      8.88 o 
   4   3   2     5378.37     5146.41     58.04 o 
   5   3   2     2675.04     2756.33     36.32 o 
   6   3   2     1598.87     1548.86     26.53 o 
   7   3   2     2079.32     2013.99     32.36 o 
   8   3   2       33.24       32.21     14.57 o 
   9   3   2       14.78       -2.67     11.22 o 
  10   3   2      322.58      281.18     27.27 o 
  11   3   2      432.98      446.19     33.50 o 
  12   3   2      146.45      114.87     31.21 o 
  13   3   2      949.44      983.79     44.38 o 
  14   3   2       87.39       82.62     36.10 o 
  15   3   2        3.73       61.94     38.03 o 
  16   3   2        0.77      -16.96     50.37 o 
  17   3   2       97.32       94.96     56.69 o 
  18   3   2        2.09       17.30     57.83 o 
  19   3   2        2.91      -20.76     76.52 o 
 -20   4   2        0.58      -55.21     55.21 o 
 -19   4   2      343.55      315.29     57.17 o 
 -18   4   2      184.83      238.24     53.40 o 
 -17   4   2      206.65      291.95     54.97 o 
 -16   4   2      400.10      419.33     52.55 o 
 -15   4   2       15.00      -43.59     43.59 o 
 -14   4   2      125.99      122.06     42.33 o 
 -13   4   2     1672.13     1642.81     75.24 o 
 -12   4   2        1.61      -28.74     29.85 o 
 -11   4   2     8017.60     7550.04     97.58 o 
 -10   4   2      633.50      645.40     21.47 o 
  -9   4   2     5421.31     5128.96     64.08 o 
  -8   4   2     1172.40     1208.82     24.28 o 
  -7   4   2      182.80      229.05     12.73 o 
  -6   4   2     3220.31     3141.77     40.74 o 
  -5   4   2    11625.23    11546.12    126.05 o 
  -4   4   2     4221.01     4086.66     43.97 o 
  -3   4   2     9110.28     9084.11     82.55 o 
  -2   4   2    10218.75    10264.63     95.80 o 
  -1   4   2    20809.04    20748.36    207.49 o 
   0   4   2    18089.76    18194.29    174.89 o 
   1   4   2      265.90      319.30     10.35 o 
   2   4   2    21105.25    20931.17    222.72 o 
   3   4   2        3.97        5.71      7.47 o 
   4   4   2     7194.96     7281.61     75.41 o 
   5   4   2     6086.91     6466.81     68.81 o 
   6   4   2     2958.59     3029.19     40.64 o 
   7   4   2     5654.67     5616.30     66.52 o 
   8   4   2     5777.33     5633.58     68.14 o 
   9   4   2     6747.44     6421.61     77.13 o 
  10   4   2     5005.26     4845.04     92.43 o 
  11   4   2      786.15      748.64     53.71 o 
  12   4   2       17.23       71.52     30.44 o 
  13   4   2      524.74      601.59     50.56 o 
  14   4   2       11.19      -31.72     35.54 o 
  15   4   2     1246.24     1398.40     59.82 o 
  16   4   2        6.46       43.09     52.73 o 
  17   4   2       60.02       65.55     55.81 o 
  18   4   2       72.93      104.14     68.34 o 
  19   4   2        0.64      -46.27    221.11 o 
 -20   5   2        5.50       46.03     55.87 o 
 -19   5   2       84.28       15.99     53.41 o 
 -18   5   2      119.39      171.21     51.87 o 
 -17   5   2      132.81       62.72     48.89 o 
 -16   5   2        2.65       42.13     45.37 o 
 -15   5   2      701.19      588.98     60.15 o 
 -14   5   2        8.53        8.36     39.87 o 
 -13   5   2       90.12       67.28     37.04 o 
 -12   5   2      630.52      738.76     32.67 o 
 -11   5   2        0.79       17.77     18.66 o 
 -10   5   2     4069.59     3981.84     54.35 o 
  -9   5   2      593.27      556.97     18.89 o 
  -8   5   2     6161.74     6334.40     75.50 o 
  -7   5   2      290.73      248.94     13.56 o 
  -6   5   2     1372.87     1543.58     29.74 o 
  -5   5   2      424.24      459.03     11.34 o 
  -4   5   2       35.73       60.24     11.12 o 
  -3   5   2    12495.24    12265.31    119.66 o 
  -2   5   2     1882.88     1980.48     21.38 o 
  -1   5   2     1535.19     1771.15     21.16 o 
   0   5   2    15535.53    16020.81    161.87 o 
   1   5   2      232.20      308.16      9.32 o 
   2   5   2     9523.55     9100.16     95.17 o 
   3   5   2     4206.92     4285.41     48.86 o 
   4   5   2    16834.66    16496.23    161.78 o 
   5   5   2     1964.44     2263.40     30.77 o 
   6   5   2      339.47      342.39     17.45 o 
   7   5   2      842.77      849.56     20.95 o 
   8   5   2    11259.60    10817.27    118.45 o 
   9   5   2      855.50     1037.11     28.19 o 
  10   5   2     9692.45     9446.20    141.40 o 
  11   5   2       13.15      -19.17     19.17 o 
  12   5   2     1457.41     1393.25     51.37 o 
  13   5   2        0.35       17.39     32.87 o 
  14   5   2      444.80      452.24     40.15 o 
  15   5   2        8.88      -37.87     37.87 o 
  16   5   2     1318.40     1347.90     62.50 o 
  17   5   2       53.83       -1.61     54.59 o 
  18   5   2      256.31      342.49     93.26 o 
 -20   6   2       11.06       14.78     54.63 o 
 -19   6   2      243.60      224.87     61.68 o 
 -18   6   2      301.52      214.76     53.64 o 
 -17   6   2      249.44      266.07     52.22 o 
 -16   6   2     1466.86     1424.07     85.59 o 
 -15   6   2       97.94       84.35     45.35 o 
 -14   6   2       51.95      111.84     40.68 o 
 -13   6   2       37.42       49.29     37.02 o 
 -12   6   2      229.94      184.01     27.88 o 
 -11   6   2     1208.90     1219.35     38.88 o 
 -10   6   2     3053.48     2889.25     44.02 o 
  -9   6   2     2010.40     2012.18     34.26 o 
  -8   6   2     9676.79     9434.04    107.40 o 
  -7   6   2     6961.73     6802.44     79.58 o 
  -6   6   2    11165.09    11119.07    110.95 o 
  -5   6   2     5429.88     5431.82     57.26 o 
  -4   6   2     2030.90     1746.24     22.15 o 
  -3   6   2     2153.81     2189.54     26.26 o 
  -2   6   2     1960.19     1962.48     21.15 o 
  -1   6   2     7118.12     7090.34     70.87 o 
   0   6   2    10291.13    10710.35    110.28 o 
   1   6   2    24823.92    24036.81    254.18 o 
   2   6   2     2054.88     1903.55     25.75 o 
   3   6   2     4076.54     3925.67     45.59 o 
   4   6   2      919.85     1150.61     20.98 o 
   5   6   2      551.83      662.40     16.65 o 
   6   6   2     2217.50     2388.99     33.43 o 
   7   6   2     4106.79     3899.82     48.11 o 
   8   6   2      814.75      807.39     21.77 o 
   9   6   2     3686.57     3609.05     53.93 o 
  10   6   2      313.56      331.28     29.07 o 
  11   6   2     6304.88     6138.59     94.02 o 
  12   6   2      435.14      391.51     46.32 o 
  13   6   2      620.72      655.19     44.62 o 
  14   6   2      109.48       67.85     34.80 o 
  15   6   2        9.01      -18.14     43.21 o 
  16   6   2        0.25       17.34     56.85 o 
  17   6   2      130.04       56.65     65.96 o 
  18   6   2        9.87       23.98     73.78 o 
 -20   7   2      213.01      195.71     59.46 o 
 -19   7   2      116.99      106.10     56.97 o 
 -18   7   2      567.74      605.71     59.35 o 
 -17   7   2      479.37      435.29     53.54 o 
 -16   7   2       52.62       83.83     47.82 o 
 -15   7   2      218.51      239.88     44.19 o 
 -14   7   2     1026.80     1010.58     52.27 o 
 -13   7   2        5.31       -3.11     35.85 o 
 -12   7   2     3918.37     3691.15     68.99 o 
 -11   7   2       35.59       45.87     18.18 o 
 -10   7   2     8442.96     7946.52     95.01 o 
  -9   7   2      627.20      723.61     21.08 o 
  -8   7   2     7218.57     6495.51     69.58 o 
  -7   7   2      592.10      530.09     19.44 o 
  -6   7   2     3654.23     3670.25     42.04 o 
  -5   7   2      335.06      318.66     11.13 o 
  -4   7   2     5948.62     5571.21     56.20 o 
  -3   7   2      763.00      700.96     12.65 o 
  -2   7   2    67385.91    63940.02    535.20 o 
  -1   7   2       16.80       41.27      6.54 o 
   0   7   2    60728.68    58354.03    578.06 o 
   1   7   2     1901.31     2153.19     29.57 o 
   2   7   2     6826.00     6560.12     74.88 o 
   3   7   2     6433.84     6817.42     73.85 o 
   4   7   2     5829.18     5575.68     62.97 o 
   5   7   2      807.84      898.95     19.56 o 
   6   7   2    13625.19    12873.68    130.29 o 
   7   7   2      158.43      179.37     14.60 o 
   8   7   2     2467.01     2243.27     35.23 o 
   9   7   2     1746.36     1558.41     37.30 o 
  10   7   2      201.25      249.32     26.34 o 
  11   7   2     1790.71     1598.60     45.47 o 
  12   7   2       16.53       39.13     31.97 o 
  13   7   2      900.52      921.99     43.13 o 
  14   7   2        0.65      -29.36     29.36 o 
  15   7   2      272.58      225.97     51.87 o 
  16   7   2      301.06      279.55     55.71 o 
  17   7   2      982.03      960.30     85.45 o 
  18   7   2      205.41      142.39     76.43 o 
 -20   8   2        2.32       20.40     57.04 o 
 -19   8   2      141.34      107.60     56.86 o 
 -18   8   2       30.99       18.32     52.99 o 
 -17   8   2      236.36      222.55     72.87 o 
 -16   8   2       76.71       57.80     45.85 o 
 -15   8   2       68.34      110.28     45.25 o 
 -14   8   2       21.44       -7.55     39.70 o 
 -13   8   2     2117.24     2089.55     81.45 o 
 -12   8   2       37.60       -0.36     31.56 o 
 -11   8   2     6078.22     5632.96     72.88 o 
 -10   8   2      156.82      163.84     21.96 o 
  -9   8   2     4263.66     3725.06     48.85 o 
  -8   8   2      133.16      172.98     13.02 o 
  -7   8   2     4229.81     4181.26     53.20 o 
  -6   8   2      800.15      928.31     18.55 o 
  -5   8   2     6901.67     7163.73     74.23 o 
  -4   8   2       97.18      112.43      8.98 o 
  -3   8   2    19957.60    19105.88    170.06 o 
  -2   8   2    11033.55    11458.18    103.92 o 
  -1   8   2    11500.33    11097.20    101.10 o 
   0   8   2    15047.46    15149.14    154.97 o 
   1   8   2     3926.72     3776.63     44.03 o 
   2   8   2      350.01      325.34     12.78 o 
   3   8   2       24.92       31.89      8.64 o 
   4   8   2     1160.08     1297.15     23.77 o 
   5   8   2    17724.33    18265.91    188.51 o 
   6   8   2      746.86      677.10     18.61 o 
   7   8   2     7632.40     7208.36     79.03 o 
   8   8   2     3994.73     3828.32     49.62 o 
   9   8   2     2738.73     2510.05     50.89 o 
  10   8   2     1122.57     1092.74     36.46 o 
  11   8   2      960.74      977.51     36.87 o 
  12   8   2       32.13       18.69     31.13 o 
  13   8   2      248.97      254.06     37.30 o 
  14   8   2       22.98        6.49     41.67 o 
  15   8   2      375.61      423.26     57.14 o 
  16   8   2       91.99       96.07     56.50 o 
  17   8   2       97.25       83.53     70.74 o 
  18   8   2      216.48      201.37     75.35 o 
 -20   9   2       29.97       96.91     60.91 o 
 -19   9   2       99.30       48.06     54.94 o 
 -18   9   2        5.68       46.51     52.77 o 
 -17   9   2      457.51      400.96     53.92 o 
 -16   9   2       16.76       54.62     44.94 o 
 -15   9   2      750.53      886.98     63.90 o 
 -14   9   2      147.48      141.32     40.97 o 
 -13   9   2     1719.05     1856.08     64.10 o 
 -12   9   2      236.61      206.03     29.50 o 
 -11   9   2      114.68      154.60     21.88 o 
 -10   9   2      163.28      115.98     18.66 o 
  -9   9   2     3642.88     3577.98     51.38 o 
  -8   9   2       60.30       94.71     12.85 o 
  -7   9   2    10855.76    10622.70    108.07 o 
  -6   9   2      426.94      480.44     14.42 o 
  -5   9   2     3802.68     3952.54     45.02 o 
  -4   9   2      155.85      182.51      9.62 o 
  -3   9   2      577.92      555.92     12.24 o 
  -2   9   2     6145.81     6184.97     65.02 o 
  -1   9   2     4893.14     4863.00     50.50 o 
   0   9   2      472.96      471.26     13.09 o 
   1   9   2     2836.85     2828.65     35.64 o 
   2   9   2     5259.35     5073.71     60.77 o 
   3   9   2      218.54      205.92     12.66 o 
   4   9   2    22050.38    20865.56    224.48 o 
   5   9   2     1587.04     1421.69     27.10 o 
   6   9   2     6902.69     6768.51     77.82 o 
   7   9   2     2848.43     2726.65     40.56 o 
   8   9   2      586.92      566.82     21.69 o 
   9   9   2       18.61       -8.99     24.35 o 
  10   9   2     3969.62     3605.52     70.47 o 
  11   9   2     2095.23     2056.96     54.39 o 
  12   9   2      321.34      283.24     39.75 o 
  13   9   2      952.72     1037.95     52.24 o 
  14   9   2        2.61      -31.07     48.45 o 
  15   9   2        1.18      -60.05     60.05 o 
  16   9   2        1.92      -38.04     58.05 o 
  17   9   2       10.87      -31.37     68.01 o 
  18   9   2        2.29      -36.10     73.87 o 
 -20  10   2        2.06       61.10     94.34 o 
 -19  10   2      135.93      191.66     56.82 o 
 -18  10   2        6.07       75.13     53.20 o 
 -17  10   2       82.73      141.90     52.35 o 
 -16  10   2      981.62      965.78     65.00 o 
 -15  10   2      100.67       77.46     47.17 o 
 -14  10   2      894.04      971.78     55.62 o 
 -13  10   2      641.94      662.54     54.98 o 
 -12  10   2       87.20       62.81     37.96 o 
 -11  10   2     1714.55     1574.73     41.28 o 
 -10  10   2     1228.76     1172.08     29.49 o 
  -9  10   2      137.55      137.27     16.48 o 
  -8  10   2     3314.49     3193.54     43.51 o 
  -7  10   2      303.75      288.18     14.98 o 
  -6  10   2    11713.03    11315.82    114.45 o 
  -5  10   2     3053.59     2739.10     34.52 o 
  -4  10   2      586.80      662.16     14.03 o 
  -3  10   2     1300.90     1156.63     20.04 o 
  -2  10   2      346.35      438.50     12.98 o 
  -1  10   2     8857.67     8544.00     80.67 o 
   0  10   2      239.35      205.60     10.75 o 
   1  10   2       17.35       18.09      9.50 o 
   2  10   2     2923.82     2961.83     40.16 o 
   3  10   2     1405.29     1348.09     22.76 o 
   4  10   2     5348.00     5410.35     63.98 o 
   5  10   2     4608.16     4578.26     60.93 o 
   6  10   2     1898.30     1834.27     31.19 o 
   7  10   2     1933.79     1926.67     33.78 o 
   8  10   2      225.88      212.06     20.91 o 
   9  10   2       43.60       50.36     24.77 o 
  10  10   2     2565.87     2589.82     59.16 o 
  11  10   2     1182.00     1206.09     43.60 o 
  12  10   2     1178.06     1189.43     52.03 o 
  13  10   2      578.68      637.59     53.38 o 
  14  10   2      442.90      388.41     55.51 o 
  15  10   2      127.24      156.98     53.68 o 
  16  10   2       64.01       42.64     55.61 o 
  17  10   2      173.12      178.60     73.38 o 
  18  10   2      111.80       58.24     75.48 o 
 -19  11   2       27.61       17.27     56.12 o 
 -18  11   2        2.14      -37.93     53.01 o 
 -17  11   2        1.41      -11.77     50.79 o 
 -16  11   2        2.55        1.66     47.05 o 
 -15  11   2      911.87      770.60     53.28 o 
 -14  11   2      727.42      661.58     67.64 o 
 -13  11   2        7.81       43.10     43.15 o 
 -12  11   2      382.46      400.24     32.08 o 
 -11  11   2       39.97       30.79     23.39 o 
 -10  11   2      264.42      297.48     20.88 o 
  -9  11   2      856.64      858.82     26.31 o 
  -8  11   2      363.75      369.36     16.59 o 
  -7  11   2     2809.03     2716.45     46.94 o 
  -6  11   2      449.04      493.33     15.78 o 
  -5  11   2      141.56      135.23     11.71 o 
  -4  11   2       26.89       24.90      9.04 o 
  -3  11   2     8776.49     8838.08     87.25 o 
  -2  11   2      734.68      791.35     19.62 o 
  -1  11   2     2627.13     2996.25     36.11 o 
   0  11   2      282.94      286.56     12.22 o 
   1  11   2       20.41       19.14     10.76 o 
   2  11   2     1664.45     1707.49     27.09 o 
   3  11   2     2210.54     2111.62     30.54 o 
   4  11   2     7269.34     7030.24     78.62 o 
   5  11   2     1072.40      996.42     23.84 o 
   6  11   2        5.35      -12.74     13.99 o 
   7  11   2        0.08      -15.16     15.16 o 
   8  11   2     5629.28     5442.23     84.29 o 
   9  11   2        2.22        5.02     25.34 o 
  10  11   2     4884.65     4585.87     83.06 o 
  11  11   2     2422.02     2352.29     67.82 o 
  12  11   2      309.09      293.91     50.43 o 
  13  11   2      354.58      301.07     51.14 o 
  14  11   2       20.51      -37.10     49.45 o 
  15  11   2      383.85      343.70     58.71 o 
  16  11   2      288.91      289.98     69.31 o 
  17  11   2       95.21       12.13     72.71 o 
  18  11   2      118.79      152.27     76.88 o 
 -19  12   2      132.46      108.86     70.94 o 
 -18  12   2       70.72       60.73     51.40 o 
 -17  12   2       98.90      147.08     52.92 o 
 -16  12   2      353.75      430.72     55.49 o 
 -15  12   2      198.33      181.70     46.15 o 
 -14  12   2       88.28      138.52     43.13 o 
 -13  12   2      293.67      311.20     42.31 o 
 -12  12   2        5.32       -2.43     26.47 o 
 -11  12   2     1537.72     1450.10     39.89 o 
 -10  12   2     1808.17     1873.30     51.22 o 
  -9  12   2     2757.58     2643.93     43.09 o 
  -8  12   2     1924.95     1748.88     38.60 o 
  -7  12   2     1400.46     1309.02     25.11 o 
  -6  12   2     1960.61     1978.58     30.89 o 
  -5  12   2      776.42      792.67     18.49 o 
  -4  12   2     2874.46     2861.14     35.46 o 
  -3  12   2       51.02       93.95     15.65 o 
  -2  12   2     8695.53     9490.00     93.63 o 
  -1  12   2       61.80       52.05     11.00 o 
   0  12   2     1463.34     1701.83     28.42 o 
   1  12   2     2151.00     1996.72     29.14 o 
   2  12   2      347.14      267.65     15.41 o 
   3  12   2     7142.61     7096.77     79.02 o 
   4  12   2       27.10       48.65     11.98 o 
   5  12   2     3452.00     3572.09     54.41 o 
   6  12   2       96.63       79.71     15.69 o 
   7  12   2      641.76      626.60     26.98 o 
   8  12   2      995.46      935.23     46.51 o 
   9  12   2     5248.11     5072.90     87.31 o 
  10  12   2      127.37      114.56     34.17 o 
  11  12   2      599.21      675.26     50.39 o 
  12  12   2       49.95      -59.98     59.98 o 
  13  12   2      320.90      373.54     51.82 o 
  14  12   2       30.98       54.22     50.63 o 
  15  12   2      270.75      222.25     56.71 o 
  16  12   2       91.37      109.11     73.20 o 
  17  12   2      213.31      278.46     77.11 o 
  18  12   2        1.22      -72.71     72.71 o 
 -19  13   2       68.11       77.61     65.07 o 
 -18  13   2      413.28      467.01     71.53 o 
 -17  13   2      104.84       88.07     61.71 o 
 -16  13   2       70.02       35.42     55.47 o 
 -15  13   2       78.33       55.93     45.60 o 
 -14  13   2      197.78      161.53     50.27 o 
 -13  13   2      822.89      776.01     59.11 o 
 -12  13   2     1090.46     1147.68     47.40 o 
 -11  13   2       62.78       57.95     24.91 o 
 -10  13   2     5185.23     4914.20     76.05 o 
  -9  13   2      396.54      340.54     21.12 o 
  -8  13   2     3265.60     3208.37     45.02 o 
  -7  13   2     1426.52     1269.44     25.65 o 
  -6  13   2      234.07      224.84     17.32 o 
  -5  13   2      109.15      134.25     11.56 o 
  -4  13   2     3491.75     3184.15     40.51 o 
  -3  13   2      146.13      109.68     13.16 o 
  -2  13   2    14893.20    14259.75    136.91 o 
  -1  13   2    21587.58    21201.72    199.44 o 
   0  13   2    34746.70    33427.18    339.11 o 
   1  13   2      249.32      356.03     17.02 o 
   2  13   2      137.64      159.65     11.32 o 
   3  13   2      416.41      453.03     16.42 o 
   4  13   2     1854.80     1632.19     35.32 o 
   5  13   2      153.95      169.42     15.22 o 
   6  13   2     4040.53     3778.14     78.85 o 
   7  13   2      110.25      106.37     20.59 o 
   8  13   2     1991.28     1931.34     52.94 o 
   9  13   2     2148.51     2018.44     79.28 o 
  10  13   2      536.72      598.01     43.77 o 
  11  13   2      181.60      119.40     43.26 o 
  12  13   2        0.54      -19.06     51.65 o 
  13  13   2       64.41       39.89     48.10 o 
  14  13   2        2.88       20.39     50.04 o 
  15  13   2      504.18      452.54     59.80 o 
  16  13   2      445.23      518.99     65.10 o 
  17  13   2      384.29      403.23     80.03 o 
 -19  14   2      327.64      316.35     72.65 o 
 -18  14   2        9.86      -12.90     62.64 o 
 -17  14   2       13.87       82.60     58.66 o 
 -16  14   2      202.74      218.35     61.65 o 
 -15  14   2      269.25      295.97     55.36 o 
 -14  14   2      128.66       94.01     57.20 o 
 -13  14   2      718.53      720.68     48.28 o 
 -12  14   2        8.29       56.19     33.51 o 
 -11  14   2     1933.76     1653.83     43.87 o 
 -10  14   2      113.39       95.42     24.71 o 
  -9  14   2     1427.97     1379.53     34.84 o 
  -8  14   2      520.88      611.10     22.82 o 
  -7  14   2     1151.74     1168.32     26.16 o 
  -6  14   2     2209.10     2147.63     43.16 o 
  -5  14   2       23.62        1.99     11.39 o 
  -4  14   2     4603.32     4283.06     51.32 o 
  -3  14   2     6873.70     6969.36     75.95 o 
  -2  14   2     4803.84     4348.53     52.15 o 
  -1  14   2    18576.82    18308.37    174.19 o 
   0  14   2       14.78        2.33     13.68 o 
   1  14   2     1910.00     1801.39     28.97 o 
   2  14   2     3358.85     3146.03     38.73 o 
   3  14   2     1018.10     1113.20     22.00 o 
   4  14   2       12.63       14.96     15.05 o 
   5  14   2    11553.26    11549.94    131.67 o 
   6  14   2        0.75       36.01     17.72 o 
   7  14   2     3111.63     2993.26    129.35 o 
   8  14   2       11.19       -4.32     32.56 o 
   9  14   2        5.95      -31.98     31.98 o 
  10  14   2      216.02      167.24     36.48 o 
  11  14   2        5.77      -44.15     44.15 o 
  12  14   2      728.04      731.52     99.48 o 
  13  14   2       25.39      -30.96     48.48 o 
  14  14   2       37.78       18.31     52.52 o 
  15  14   2        0.13      -64.95     64.95 o 
  16  14   2      414.27      359.67     61.58 o 
  17  14   2       11.85       22.72     74.16 o 
 -19  15   2       98.73      110.57     70.50 o 
 -18  15   2        0.89       84.15     66.55 o 
 -17  15   2      757.76      612.66     70.25 o 
 -16  15   2       45.65       76.93     57.52 o 
 -15  15   2     1207.38     1244.54     75.52 o 
 -14  15   2      225.93      232.53     57.47 o 
 -13  15   2     1206.09     1333.71    102.71 o 
 -12  15   2        1.67      -37.09     37.09 o 
 -11  15   2      124.27      137.11     32.74 o 
 -10  15   2       35.11       20.02     24.64 o 
  -9  15   2     1559.27     1508.74     39.65 o 
  -8  15   2      103.21       77.91     17.60 o 
  -7  15   2     4448.48     4619.48     62.14 o 
  -6  15   2        5.18       -2.67     13.95 o 
  -5  15   2     5440.84     5206.11     66.67 o 
  -4  15   2     1044.28      926.66     23.36 o 
  -3  15   2       83.02       67.88     13.32 o 
  -2  15   2      597.16      621.77     29.05 o 
  -1  15   2     8441.65     8480.46     87.23 o 
   0  15   2      688.44      758.06     23.56 o 
   1  15   2     5052.59     4577.64     54.66 o 
   2  15   2     2955.09     2682.75     35.50 o 
   3  15   2     8290.58     7896.98     81.49 o 
   4  15   2     4487.06     4112.76     48.76 o 
   5  15   2     3103.44     2832.39     43.50 o 
   6  15   2     2376.61     2060.68     58.34 o 
   7  15   2       34.68        1.91     30.21 o 
   8  15   2      383.41      347.86     50.60 o 
   9  15   2      204.70      218.39     40.64 o 
  10  15   2      366.22      325.16     47.49 o 
  11  15   2      627.42      578.68     52.47 o 
  12  15   2       42.58       55.48     54.86 o 
  13  15   2      163.85      142.64     52.46 o 
  14  15   2      248.35      246.05     56.62 o 
  15  15   2        4.08      -23.92     53.38 o 
  16  15   2        7.68       19.25     57.65 o 
  17  15   2       25.80      -72.53     72.53 o 
 -18  16   2       49.11       43.08     66.85 o 
 -17  16   2        1.13       61.89    100.82 o 
 -16  16   2      425.89      378.39     78.33 o 
 -15  16   2      138.59      134.72     56.86 o 
 -14  16   2      259.87      202.28     57.63 o 
 -13  16   2      317.47      154.91     54.07 o 
 -12  16   2      266.05      180.47     42.54 o 
 -11  16   2        7.05        1.04     37.31 o 
 -10  16   2      169.95      144.80     29.63 o 
  -9  16   2      971.66      973.89     38.37 o 
  -8  16   2     5195.55     4648.24     82.95 o 
  -7  16   2      154.17      135.58     19.06 o 
  -6  16   2     6085.72     5829.67     68.02 o 
  -5  16   2        6.10      -12.13     14.47 o 
  -4  16   2       38.66       50.27     12.18 o 
  -3  16   2       57.83       29.20     14.44 o 
  -2  16   2      661.78      716.18     20.95 o 
  -1  16   2     2285.96     2103.22     32.79 o 
   0  16   2     3514.71     3823.73     49.19 o 
   1  16   2       27.02        9.01     15.87 o 
   2  16   2      777.25      746.14     19.27 o 
   3  16   2      796.00      782.09     19.99 o 
   4  16   2     2010.30     1922.28     40.47 o 
   5  16   2     4757.23     4043.72     95.38 o 
   6  16   2     1350.65     1161.61     56.13 o 
   7  16   2       27.32        0.63     30.18 o 
   8  16   2     2014.16     2010.47     74.01 o 
   9  16   2      630.50      617.96     55.28 o 
  10  16   2     1648.15     1439.73     73.24 o 
  11  16   2     1621.02     1465.20     70.64 o 
  12  16   2     3108.40     2827.97     89.91 o 
  13  16   2       35.30       49.74     52.77 o 
  14  16   2      178.56       82.11     55.99 o 
  15  16   2       39.76       13.67     55.86 o 
  16  16   2        2.67      -56.36     58.53 o 
  17  16   2        5.74      -13.24     74.71 o 
 -18  17   2       85.29      111.29     71.26 o 
 -17  17   2       36.71      -13.44     64.52 o 
 -16  17   2        0.09      -47.56     76.06 o 
 -15  17   2       26.06       10.86     58.37 o 
 -14  17   2      495.47      521.33    105.12 o 
 -13  17   2       67.93       22.30     68.93 o 
 -12  17   2     1731.85     1717.94     64.43 o 
 -11  17   2      148.57      122.29     42.79 o 
 -10  17   2      159.98      184.55     30.09 o 
  -9  17   2       55.07      104.61     27.86 o 
  -8  17   2        7.83       24.79     24.26 o 
  -7  17   2       33.19       35.23     21.59 o 
  -6  17   2      494.26      531.24     22.69 o 
  -5  17   2        0.67      -15.69     15.69 o 
  -4  17   2     1322.11     1392.14     29.83 o 
  -3  17   2        8.89       18.44     15.14 o 
  -2  17   2      246.34      304.90     17.70 o 
  -1  17   2      174.71      147.22     15.68 o 
   0  17   2        5.25       -7.30     14.59 o 
   1  17   2       52.30       59.36     16.41 o 
   2  17   2      375.24      448.49     23.89 o 
   3  17   2      366.63      440.07     19.05 o 
   4  17   2      136.79      209.27     19.78 o 
   5  17   2      647.70      638.60     24.81 o 
   6  17   2        1.01      -23.99     23.99 o 
   7  17   2     2874.64     2849.11     74.86 o 
   8  17   2       90.91       51.18     32.69 o 
   9  17   2     1740.97     1760.72    105.58 o 
  10  17   2      634.60      716.24     75.39 o 
  11  17   2       67.34       34.06     53.96 o 
  12  17   2      224.69      259.64     87.80 o 
  13  17   2      214.07      189.34     54.20 o 
  14  17   2       17.00       12.14     55.51 o 
  15  17   2      459.05      377.46     62.79 o 
  16  17   2       69.95        9.59     60.49 o 
  17  17   2      112.91      111.28     76.44 o 
 -18  18   2        1.08      -58.93     66.33 o 
 -17  18   2      112.35       -9.94     62.93 o 
 -16  18   2        7.00      -54.29     62.56 o 
 -15  18   2      152.86       92.98     57.01 o 
 -14  18   2        1.07      -56.23     56.23 o 
 -13  18   2       63.68       74.83     44.54 o 
 -12  18   2       15.65       21.96     42.29 o 
 -11  18   2     1359.83     1265.77     57.37 o 
 -10  18   2      806.61      889.57     44.44 o 
  -9  18   2      814.97      850.82     38.72 o 
  -8  18   2      561.63      619.51     31.71 o 
  -7  18   2        4.66      -22.48     23.84 o 
  -6  18   2      555.75      522.79     26.47 o 
  -5  18   2      172.02      173.81     20.86 o 
  -4  18   2     2553.89     2616.83     74.79 o 
  -3  18   2      129.46       61.80     16.61 o 
  -2  18   2     4121.24     4349.54     66.83 o 
  -1  18   2       74.84       39.48     15.37 o 
   0  18   2     1102.89     1191.02     29.00 o 
   1  18   2       46.34        0.76     17.87 o 
   2  18   2     2317.06     2185.63     39.00 o 
   3  18   2     1019.55     1069.26     28.95 o 
   4  18   2      232.79      265.21     21.31 o 
   5  18   2     1150.92      985.58     40.64 o 
   6  18   2       71.87      138.23     33.20 o 
   7  18   2     1162.63     1172.76     74.51 o 
   8  18   2      395.81      333.43     45.69 o 
   9  18   2      164.38      184.24     47.39 o 
  10  18   2        1.81      -44.13     44.13 o 
  11  18   2       28.44       39.32     46.16 o 
  12  18   2      182.08      260.32     49.08 o 
  13  18   2      264.59      179.86     50.60 o 
  14  18   2        5.09      -65.00     73.50 o 
  15  18   2        8.82      -51.11     74.25 o 
  16  18   2       18.05      -42.85     68.23 o 
 -18  19   2       16.20       10.95     67.45 o 
 -17  19   2       34.29       35.86     66.11 o 
 -16  19   2      158.56      222.59     65.45 o 
 -15  19   2        9.51       -0.26     58.06 o 
 -14  19   2       71.95       81.10     59.42 o 
 -13  19   2       17.96       41.13     43.91 o 
 -12  19   2      703.97      619.25     61.56 o 
 -11  19   2        0.70       17.12     41.14 o 
 -10  19   2     1019.72     1045.57     53.06 o 
  -9  19   2     1025.88      945.23     40.99 o 
  -8  19   2      421.47      554.57     31.97 o 
  -7  19   2       60.46       59.11     25.76 o 
  -6  19   2       27.12       45.56     30.07 o 
  -5  19   2     2286.52     2436.08     49.76 o 
  -4  19   2     5296.17     5063.35    103.38 o 
  -3  19   2       84.29       23.04     19.47 o 
  -2  19   2     1814.10     1836.68     43.46 o 
  -1  19   2     2506.59     2212.63     35.76 o 
   0  19   2     1435.31     1725.68     35.25 o 
   1  19   2     4964.79     4876.78     67.30 o 
   2  19   2       44.46       96.83     21.93 o 
   3  19   2      793.07      889.39     30.31 o 
   4  19   2        9.63       -0.34     28.41 o 
   5  19   2       35.73      -28.11     28.11 o 
   6  19   2     1287.69     1299.82     46.11 o 
   7  19   2     4308.89     4056.31     93.63 o 
   8  19   2     1342.02     1412.77     61.16 o 
   9  19   2      919.16      941.23     84.59 o 
  10  19   2      985.88     1030.21     58.49 o 
  11  19   2        2.75      -19.25     48.29 o 
  12  19   2        8.37      -19.23     48.49 o 
  13  19   2      104.21       96.61     53.57 o 
  14  19   2      221.74      231.56     86.93 o 
  15  19   2       72.00      117.29     68.42 o 
  16  19   2      261.90      299.72    103.55 o 
 -17  20   2        4.77       26.21     66.90 o 
 -16  20   2       33.60      106.49     65.43 o 
 -15  20   2      111.57       93.03     83.99 o 
 -14  20   2       61.96      120.33     70.48 o 
 -13  20   2      497.90      513.43     52.59 o 
 -12  20   2       27.40       25.15     44.74 o 
 -11  20   2      535.84      484.97     48.69 o 
 -10  20   2        1.57      -28.60     40.64 o 
  -9  20   2        8.08       13.02     39.11 o 
  -8  20   2       82.59      104.48     29.01 o 
  -7  20   2      274.50      354.22     34.23 o 
  -6  20   2      248.08      275.98     28.76 o 
  -5  20   2        6.14      -21.18     21.18 o 
  -4  20   2     1506.34     1256.21     57.02 o 
  -3  20   2      120.24      142.67     24.73 o 
  -2  20   2      900.99      726.55     27.51 o 
  -1  20   2      551.74      650.43     25.08 o 
   0  20   2      145.50      156.83     24.39 o 
   1  20   2      882.33     1033.39     33.75 o 
   2  20   2     2477.59     2326.27     64.44 o 
   3  20   2        0.63      -27.18     27.18 o 
   4  20   2      311.40      229.15     31.43 o 
   5  20   2      172.47      193.81     30.02 o 
   6  20   2       49.21       32.95     28.29 o 
   7  20   2      109.49      112.91     40.91 o 
   8  20   2       15.41       29.26     44.81 o 
   9  20   2       26.11      -33.02     44.83 o 
  10  20   2      106.07       88.14     55.44 o 
  11  20   2      133.34       77.03     52.29 o 
  12  20   2      355.74      398.20     65.58 o 
  13  20   2      172.74       73.18     65.23 o 
  14  20   2        5.29      -66.38     67.13 o 
  15  20   2        5.62      -69.94     69.94 o 
  16  20   2       98.97       24.23     92.53 o 
 -17  21   2      270.30      180.59     71.81 o 
 -16  21   2        5.48       99.27     66.18 o 
 -15  21   2      839.26      852.31     83.36 o 
 -14  21   2        1.65      -40.79     58.84 o 
 -13  21   2      238.72      278.06     51.54 o 
 -12  21   2      504.65      521.73     52.01 o 
 -11  21   2       92.32      144.26     44.96 o 
 -10  21   2       17.22       28.78     43.37 o 
  -9  21   2      585.73      594.34     66.98 o 
  -8  21   2       99.15      115.25     32.79 o 
  -7  21   2     3915.39     4044.31     72.06 o 
  -6  21   2      362.59      301.25     29.98 o 
  -5  21   2     3873.93     3868.89     90.54 o 
  -4  21   2      761.18      675.05     39.10 o 
  -3  21   2      518.55      568.13     36.49 o 
  -2  21   2       84.95      131.82     34.08 o 
  -1  21   2       10.04       -7.31     26.75 o 
   0  21   2     5354.30     4925.27    148.76 o 
   1  21   2     6711.13     6322.54    102.71 o 
   2  21   2      307.86      254.12     33.50 o 
   3  21   2     3722.80     3552.11     77.22 o 
   4  21   2       11.64       19.17     30.72 o 
   5  21   2        8.60      -12.98     30.56 o 
   6  21   2        1.41        7.50     37.85 o 
   7  21   2      809.08      919.29     60.59 o 
   8  21   2       34.75      -41.56     41.56 o 
   9  21   2      440.80      459.00     51.31 o 
  10  21   2       18.15      -26.47     48.16 o 
  11  21   2      333.25      298.04     52.36 o 
  12  21   2       13.35       14.55     54.20 o 
  13  21   2        3.30      -45.69     96.27 o 
  14  21   2      513.96      574.62     96.92 o 
  15  21   2        0.25     -107.85    109.99 o 
 -17  22   2        1.44        6.08     69.30 o 
 -16  22   2      213.56      206.98     69.72 o 
 -15  22   2        5.17       13.14     62.42 o 
 -14  22   2       14.28       -0.21     59.50 o 
 -13  22   2        6.73        0.37     47.97 o 
 -12  22   2      305.02      218.87     49.85 o 
 -11  22   2      287.88      348.70     59.55 o 
 -10  22   2      115.66      155.98     50.11 o 
  -9  22   2     1174.76     1224.88     96.47 o 
  -8  22   2      167.46      200.29     69.62 o 
  -7  22   2       10.04       19.37     31.53 o 
  -6  22   2      939.08      811.94     39.56 o 
  -5  22   2       18.20       43.78     33.26 o 
  -4  22   2       36.24        3.09     35.70 o 
  -3  22   2      167.10      394.68     74.29 o 
  -2  22   2        7.78       18.88     34.60 o 
  -1  22   2      110.83      103.61     28.32 o 
   0  22   2        8.00       25.99     27.56 o 
   1  22   2      247.03      222.40     29.43 o 
   2  22   2      186.25      152.37     29.28 o 
   3  22   2      158.07      133.66     32.14 o 
   4  22   2     1356.84     1221.91     57.26 o 
   5  22   2      223.62       90.21     38.05 o 
   6  22   2     1420.77     1397.22     69.73 o 
   7  22   2       42.22       67.05     47.70 o 
   8  22   2      102.02      173.34     50.74 o 
   9  22   2      157.99       98.95     53.11 o 
  10  22   2      151.21      104.81     48.65 o 
  11  22   2        1.49      -49.95     49.95 o 
  12  22   2      275.74      320.56     93.37 o 
  13  22   2        4.47      -79.94     79.94 o 
  14  22   2       33.66       35.76     86.53 o 
  15  22   2        2.22      -87.03     87.03 o 
 -16  23   2        0.52       21.02     68.90 o 
 -15  23   2        0.81      -10.14     65.55 o 
 -14  23   2      302.82      230.40     70.31 o 
 -13  23   2       46.78      -30.67     61.03 o 
 -12  23   2      548.32      635.53     56.73 o 
 -11  23   2      375.75      246.62     49.26 o 
 -10  23   2      734.30      825.78     70.11 o 
  -9  23   2       14.45       10.19     43.22 o 
  -8  23   2       62.48      122.47     50.65 o 
  -7  23   2       58.06      133.26     42.53 o 
  -6  23   2     2126.22     2119.28     80.87 o 
  -5  23   2       88.70       60.55     33.11 o 
  -4  23   2      817.32      840.91     45.85 o 
  -3  23   2        6.80      -12.36     30.73 o 
  -2  23   2      126.40      156.66     28.99 o 
  -1  23   2        6.80      -22.56     27.20 o 
   0  23   2       15.64       74.81     28.85 o 
   1  23   2      897.40      953.72     38.88 o 
   2  23   2        1.01      -26.67     28.12 o 
   3  23   2      245.35      299.50     36.33 o 
   4  23   2       18.92        4.49     44.49 o 
   5  23   2     1271.91     1320.91     67.87 o 
   6  23   2      117.66       59.94     49.66 o 
   7  23   2     1224.26     1289.84     68.93 o 
   8  23   2      349.75      278.44     54.60 o 
   9  23   2      775.55      778.02     84.49 o 
  10  23   2      144.24      168.69     73.25 o 
  11  23   2        2.77       35.03     71.30 o 
  12  23   2      262.76      197.39     82.04 o 
  13  23   2      235.19      194.55    118.10 o 
  14  23   2       81.21      -64.19    114.05 o 
  15  23   2       39.19      -37.61    121.61 o 
 -16  24   2       62.98      158.87     68.40 o 
 -15  24   2       36.92       -5.17     63.50 o 
 -14  24   2       47.61      120.09     65.08 o 
 -13  24   2        3.74      -38.20     51.43 o 
 -12  24   2        6.60       -9.67     48.52 o 
 -11  24   2      218.96      240.51     50.72 o 
 -10  24   2      195.62      269.61     48.39 o 
  -9  24   2      127.78       88.51     45.98 o 
  -8  24   2      883.65     1006.63     59.30 o 
  -7  24   2      145.35      235.32     46.52 o 
  -6  24   2      267.79      355.09     54.78 o 
  -5  24   2        3.80      -46.71     46.71 o 
  -4  24   2      135.25      256.19     49.31 o 
  -3  24   2      134.19       56.76     34.51 o 
  -2  24   2      930.89      930.36     44.15 o 
  -1  24   2       41.01       23.81     30.63 o 
   0  24   2      801.33      701.01     37.64 o 
   1  24   2      119.40       65.05     29.19 o 
   2  24   2      483.82      624.28     53.40 o 
   3  24   2        9.60        9.53     43.64 o 
   4  24   2      242.78       91.50     47.53 o 
   5  24   2       13.27      -45.30     59.06 o 
   6  24   2        9.16       -8.27     62.35 o 
   7  24   2      214.98      181.77     63.83 o 
   8  24   2       39.30      -23.50     62.85 o 
   9  24   2      133.40       96.72     73.91 o 
  10  24   2       18.43        5.74     72.35 o 
  11  24   2      267.04      255.85     77.71 o 
  12  24   2      124.66      109.24     79.92 o 
  13  24   2      136.97      213.63    108.03 o 
  14  24   2        0.97       42.10    121.57 o 
 -15  25   2       46.25       -2.88     64.60 o 
 -14  25   2        1.26      -60.63     60.63 o 
 -13  25   2        0.11       45.29     52.62 o 
 -12  25   2       11.37      -25.77     51.21 o 
 -11  25   2      202.78      165.95     50.78 o 
 -10  25   2      316.05      390.59     52.59 o 
  -9  25   2        6.09        2.14     53.73 o 
  -8  25   2       17.54       -4.38     52.19 o 
  -7  25   2        1.48       22.36     43.62 o 
  -6  25   2      389.99      364.54     46.96 o 
  -5  25   2      328.66      419.42     53.30 o 
  -4  25   2     1480.37     1436.35     69.47 o 
  -3  25   2       14.19       17.89     44.82 o 
  -2  25   2      181.60      248.95     76.47 o 
  -1  25   2      329.47      230.70     39.65 o 
   0  25   2       70.35      171.18     40.18 o 
   1  25   2     2284.69     2166.32     81.48 o 
   2  25   2        3.34      -96.66     96.66 o 
   3  25   2     1372.30     1342.46     90.23 o 
   4  25   2      384.12      383.00     70.55 o 
   5  25   2        3.25       50.27     67.65 o 
   6  25   2      286.58      282.61     70.00 o 
   7  25   2      374.36      282.36    107.84 o 
   8  25   2      189.54      170.89     75.24 o 
   9  25   2       27.24       48.57     74.38 o 
  10  25   2      558.18      601.37     85.53 o 
  11  25   2       30.72       51.25     73.25 o 
  12  25   2      111.90       73.43    106.78 o 
  13  25   2      104.80       32.67    106.97 o 
  14  25   2      180.00      393.33    132.02 o 
 -15  26   2       14.93      -13.98     88.10 o 
 -14  26   2       68.97       73.93     75.23 o 
 -13  26   2        7.23      -48.31     97.20 o 
 -12  26   2       99.08      130.69     53.93 o 
 -11  26   2      233.39      195.00     54.18 o 
 -10  26   2       65.11      129.23     59.38 o 
  -9  26   2      134.75      172.85     71.19 o 
  -8  26   2       34.17       75.25     54.14 o 
  -7  26   2       24.32       24.61     43.63 o 
  -6  26   2      148.82      118.13     46.55 o 
  -5  26   2      148.42      298.56     54.61 o 
  -4  26   2       43.70       96.04     47.13 o 
  -3  26   2       64.86       39.06     54.25 o 
  -2  26   2       56.02       41.93     47.11 o 
  -1  26   2      119.01       59.38     62.43 o 
   0  26   2      153.45      115.33     64.05 o 
   1  26   2      297.70      229.96     68.01 o 
   2  26   2       23.27      -41.74     66.85 o 
   3  26   2     1289.56     1180.72     88.79 o 
   4  26   2       70.47       24.75    103.52 o 
   5  26   2      200.72      187.33     66.21 o 
   6  26   2       93.76       68.03     80.50 o 
   7  26   2       15.43       -8.34    103.14 o 
   8  26   2       28.86       92.16     74.53 o 
   9  26   2       43.63       -4.53     71.48 o 
  10  26   2       28.98       20.22     75.86 o 
  11  26   2      274.47      291.55     84.08 o 
  12  26   2        3.33      -77.72     79.38 o 
  13  26   2       35.52       29.90    111.70 o 
 -14  27   2        6.76      -31.50    164.00 o 
 -13  27   2       59.52       29.00     55.86 o 
 -12  27   2        3.81      -26.94     60.63 o 
 -11  27   2       19.50      -11.94     60.58 o 
 -10  27   2      294.06      259.68     62.11 o 
  -9  27   2        5.61       34.36     54.10 o 
  -8  27   2      128.75       95.85     57.07 o 
  -7  27   2      399.70      363.04     59.79 o 
  -6  27   2      539.35      519.62     51.64 o 
  -5  27   2      201.57      238.12     53.49 o 
  -4  27   2       68.15       88.48     64.83 o 
  -3  27   2      343.13      390.82     71.55 o 
  -2  27   2       37.25       27.69     62.15 o 
  -1  27   2       10.14       -0.43     67.01 o 
   0  27   2      234.14      206.26     67.84 o 
   1  27   2      780.98      730.86    126.73 o 
   2  27   2      394.08      426.21     77.91 o 
   3  27   2     1035.66      943.62     86.81 o 
   4  27   2        5.10       -9.11     70.52 o 
   5  27   2       10.79      -22.63     66.62 o 
   6  27   2        9.38        2.30     73.24 o 
   7  27   2        9.61      -32.12     74.26 o 
   8  27   2       65.36       65.85     77.76 o 
   9  27   2      115.24       80.27     79.52 o 
  10  27   2        9.55      105.75     82.14 o 
  11  27   2       23.59      -18.86     83.71 o 
  12  27   2      167.92      141.73    128.00 o 
  13  27   2       20.13     -110.27    110.27 o 
 -14  28   2       26.79       27.22    118.76 o 
 -13  28   2       31.99      -21.73     81.15 o 
 -12  28   2        2.37       16.26     63.67 o 
 -11  28   2      126.31       63.46     63.50 o 
 -10  28   2       54.92       76.39     63.28 o 
  -9  28   2      204.55      318.83     63.12 o 
  -8  28   2       47.67        0.18     55.27 o 
  -7  28   2      184.87      288.29     79.49 o 
  -6  28   2       49.93      100.39     70.36 o 
  -5  28   2        1.16      160.21     90.37 o 
  -4  28   2      152.36      202.99    133.00 o 
  -3  28   2      244.64      479.89     75.55 o 
  -2  28   2      293.23      200.80    101.43 o 
  -1  28   2      270.87      470.04    136.81 o 
   0  28   2       13.04      117.72     68.63 o 
   1  28   2      343.05      296.88     72.81 o 
   2  28   2      296.31      176.58     70.70 o 
   3  28   2      359.82      273.95     75.62 o 
   4  28   2       69.21       10.04     73.11 o 
   5  28   2      135.27      169.50    134.02 o 
   6  28   2        4.16       -7.40     69.74 o 
   7  28   2       59.72       24.50     68.86 o 
   8  28   2        3.73       51.01    100.39 o 
   9  28   2       56.26       76.04     82.10 o 
  10  28   2        0.06      -13.49     83.22 o 
  11  28   2       45.29       38.00     82.92 o 
  12  28   2        7.31       40.53    115.77 o 
 -13  29   2       47.08      159.21    124.85 o 
 -12  29   2       52.65      -63.95    115.72 o 
 -11  29   2       27.82      121.81    108.63 o 
 -10  29   2      203.14      312.75     82.81 o 
  -9  29   2      170.37      239.60     80.86 o 
  -8  29   2        3.11       44.72    126.93 o 
  -7  29   2      132.52      142.11     52.97 o 
  -6  29   2      242.47      303.00     92.96 o 
  -5  29   2        2.68      -18.95    130.44 o 
  -4  29   2      460.43      615.02    102.98 o 
  -3  29   2       46.31       92.99     69.18 o 
  -2  29   2      190.27      212.86     72.33 o 
  -1  29   2       20.04       32.63     97.32 o 
   0  29   2       55.96       15.28     66.65 o 
   1  29   2      305.63      378.85     77.53 o 
   2  29   2        1.52       66.90     66.98 o 
   3  29   2      127.32      144.03     71.96 o 
   4  29   2       55.94       47.68     82.44 o 
   5  29   2       20.71      -58.00     76.75 o 
   6  29   2       84.84      145.49     78.85 o 
   7  29   2      391.34      312.99     80.18 o 
   8  29   2      110.46      -41.07    106.17 o 
   9  29   2        6.19        3.83     82.29 o 
  10  29   2       19.97      -75.92     82.42 o 
  11  29   2        8.05       38.83     85.71 o 
  12  29   2       31.28      -39.75    130.19 o 
 -13  30   2       15.51       27.13    123.77 o 
 -12  30   2        1.79       32.66    119.09 o 
 -11  30   2        0.11      -66.16    116.82 o 
 -10  30   2        4.31       98.86     85.37 o 
  -9  30   2        7.52      -16.94     78.72 o 
  -8  30   2      190.34      267.23     81.45 o 
  -7  30   2       35.31       67.75     81.54 o 
  -6  30   2      123.11      221.62     63.02 o 
  -5  30   2       40.59      158.32     77.40 o 
  -4  30   2       42.36      189.23     72.37 o 
  -3  30   2      110.86      158.10     72.90 o 
  -2  30   2       51.96      108.65     72.45 o 
  -1  30   2      209.89      336.78     80.64 o 
   0  30   2       42.37       82.07     90.44 o 
   1  30   2       44.42       59.84     76.68 o 
   2  30   2        9.47       83.00     78.04 o 
   3  30   2      242.88      271.11     80.13 o 
   4  30   2       30.93       99.65     78.21 o 
   5  30   2      447.01      516.71     84.93 o 
   6  30   2      150.43       94.90     80.99 o 
   7  30   2       28.87      -51.41     79.70 o 
   8  30   2        0.54       24.69     84.28 o 
   9  30   2      216.64      135.83     83.89 o 
  10  30   2       10.77       18.64     83.02 o 
  11  30   2      169.85      133.30     84.20 o 
 -12  31   2       83.26       90.55    126.47 o 
 -11  31   2       15.67     -117.80    117.80 o 
 -10  31   2        0.41       35.84    121.06 o 
  -9  31   2      180.14      183.25     85.75 o 
  -8  31   2       13.34       16.88     75.76 o 
  -7  31   2       31.11      159.64     63.42 o 
  -6  31   2       12.47       81.32     63.77 o 
  -5  31   2       24.01      151.56     88.89 o 
  -4  31   2      215.48      357.13     77.38 o 
  -3  31   2        4.20       -6.36     71.20 o 
  -2  31   2       21.99      184.12     74.77 o 
  -1  31   2       39.63        9.05     76.08 o 
   0  31   2       72.74       -9.84     76.28 o 
   1  31   2       29.63       68.54     79.80 o 
   2  31   2       22.00      101.99     72.24 o 
   3  31   2       76.66      184.31     76.86 o 
   4  31   2        1.69       62.65     71.24 o 
   5  31   2        2.86       20.87     76.91 o 
   6  31   2       88.62      111.40     82.80 o 
   7  31   2        0.56      -65.99    103.10 o 
   8  31   2       47.68      -14.88     84.91 o 
   9  31   2        6.37      -46.15     82.30 o 
  10  31   2        5.50      -82.25    192.56 o 
 -11  32   2        1.20        9.01    126.92 o 
 -10  32   2       19.83       66.67    121.72 o 
  -9  32   2        2.18      -33.92    107.38 o 
  -8  32   2       50.58      -26.21     83.36 o 
  -7  32   2        1.71       32.29     90.69 o 
  -6  32   2       69.96      184.75    136.33 o 
  -5  32   2        2.72       29.14     84.12 o 
  -4  32   2       27.05       41.37     77.66 o 
  -3  32   2       72.78      112.12    102.98 o 
  -2  32   2      281.72      384.71    109.56 o 
  -1  32   2       32.91       35.19     75.09 o 
   0  32   2      106.92      161.04     95.60 o 
   1  32   2      114.05      -72.42     72.42 o 
   2  32   2        9.35      124.03     81.37 o 
   3  32   2       58.91      128.13     82.81 o 
   4  32   2       83.18       77.27     73.10 o 
   5  32   2      183.50      191.59     85.52 o 
   6  32   2       11.82       21.36     82.47 o 
   7  32   2       12.00      -42.13     83.12 o 
   8  32   2        2.90      -80.44     80.44 o 
   9  32   2       38.29       67.70     89.78 o 
  10  32   2        5.47      -29.25     85.20 o 
 -10  33   2        9.47      104.82    127.23 o 
  -9  33   2      170.86      199.23    116.15 o 
  -8  33   2        3.55      262.69    127.79 o 
  -7  33   2       80.65       58.99    110.41 o 
  -6  33   2        1.06       49.19     70.02 o 
  -5  33   2        2.98       91.31     64.80 o 
  -4  33   2       16.50      -29.46     79.08 o 
  -3  33   2        1.10       -1.42     78.37 o 
  -2  33   2        7.91      116.10    101.12 o 
  -1  33   2       24.10       94.68     76.07 o 
   0  33   2        0.28      -36.53     84.48 o 
   1  33   2        2.48       20.01     81.78 o 
   2  33   2      168.14      211.98     80.98 o 
   3  33   2       32.08        2.71     81.23 o 
   4  33   2        2.53       22.23     99.89 o 
   5  33   2        6.95       42.47     83.31 o 
   6  33   2       16.19       29.62     81.60 o 
   7  33   2        3.09      -22.41     80.61 o 
   8  33   2       39.47       43.65     84.59 o 
   9  33   2        2.65      -90.48     90.48 o 
  -9  34   2       21.63      147.72    116.51 o 
  -8  34   2      146.22      313.71    133.96 o 
  -7  34   2       64.17      210.80    126.30 o 
  -6  34   2      101.26      210.01     68.27 o 
  -5  34   2       26.98       15.81     63.22 o 
  -4  34   2       87.45      115.00     81.90 o 
  -3  34   2       67.06      240.94     81.03 o 
  -2  34   2       35.73       71.65     83.84 o 
  -1  34   2       21.16      179.83     84.59 o 
   0  34   2       12.79       82.08     84.28 o 
   1  34   2        4.96       27.35     78.93 o 
   2  34   2       15.42       78.54     75.51 o 
   3  34   2       14.31      -91.88    140.01 o 
   4  34   2      151.97      140.14     84.00 o 
   5  34   2       49.63       67.44     77.70 o 
   6  34   2       58.08      135.42     78.67 o 
   7  34   2        7.17      -66.32     85.09 o 
   8  34   2        0.63       56.07     85.14 o 
  -8  35   2       20.56      109.88    131.31 o 
  -7  35   2       21.18      374.87    134.95 o 
  -6  35   2        6.16      240.16     86.68 o 
  -5  35   2      107.57      318.60     71.45 o 
  -4  35   2       44.92      226.10     81.22 o 
  -3  35   2        5.63      161.88     85.24 o 
  -2  35   2      215.78      239.46     87.97 o 
  -1  35   2       34.30       83.49     85.43 o 
   0  35   2       95.21       30.22     85.08 o 
   1  35   2        5.89       19.98     85.97 o 
   2  35   2        0.01      -29.06     83.79 o 
   3  35   2        8.85       48.45     82.55 o 
   4  35   2      112.96       57.50     81.35 o 
   5  35   2        5.26       20.15     86.78 o 
   6  35   2       62.88       46.37     89.08 o 
   7  35   2        4.89      -45.01     86.66 o 
  -7  36   2       10.07      119.32    130.35 o 
  -6  36   2       63.05      141.48     83.68 o 
  -5  36   2        1.10      128.16     85.40 o 
  -4  36   2       12.80      165.15     86.45 o 
  -3  36   2       44.76       58.67    212.94 o 
  -2  36   2        0.38      134.36     86.50 o 
  -1  36   2       47.02      264.38     90.63 o 
   0  36   2        4.49       72.86     84.81 o 
   1  36   2        2.39      109.62     91.06 o 
   2  36   2       29.13      124.79    109.34 o 
   3  36   2       47.81      163.59     85.17 o 
   4  36   2        4.78        6.22     89.61 o 
   5  36   2       75.99      112.26    117.36 o 
  -5  37   2       20.56       99.85    186.73 o 
  -4  37   2       13.66      105.49    192.25 o 
  -3  37   2       11.84      109.65     86.67 o 
  -2  37   2        3.30       51.60     87.21 o 
  -1  37   2       20.88       67.71     88.28 o 
   0  37   2       57.87      208.53    145.27 o 
   1  37   2       12.35      143.37     86.00 o 
   2  37   2       31.53      117.47     90.08 o 
   3  37   2       77.01       74.77    136.27 o 
   4  37   2        0.85      152.23    131.72 o 
  -2  38   2       10.39      103.81    204.61 o 
  -1  38   2        4.09       28.63     83.23 o 
   0  38   2        9.85       75.54     91.71 o 
   1  38   2       50.27      250.83     94.09 o 
 -20   1   3       30.45        3.71     56.20 o 
 -19   1   3       15.17       -6.71     53.50 o 
 -18   1   3      422.84      358.48     55.95 o 
 -17   1   3        8.89       34.00     48.70 o 
 -16   1   3      143.45      180.79     46.20 o 
 -15   1   3       16.30       53.55     49.14 o 
 -14   1   3      668.54      613.20     48.17 o 
 -13   1   3      141.36      180.80     37.00 o 
 -12   1   3      550.21      527.36     51.26 o 
 -11   1   3       16.32      -11.11     25.78 o 
 -10   1   3     2527.31     2267.50     40.37 o 
  -9   1   3      846.71      790.30     23.63 o 
  -8   1   3     2631.66     2599.71     41.04 o 
  -7   1   3     4405.71     4289.49     53.19 o 
  -6   1   3      343.42      338.07     12.72 o 
  -5   1   3      180.00      168.34     10.45 o 
  -4   1   3       36.86       58.04      7.73 o 
  -3   1   3     3715.55     3551.87     37.50 o 
  -2   1   3     3403.58     3248.39     44.99 o 
  -1   1   3     1049.22      971.94     18.39 o 
   0   1   3    13755.03    13674.17    139.41 o 
   1   1   3      329.77      333.38      9.11 o 
   2   1   3     1815.25     1601.48     24.17 o 
   3   1   3     3812.37     3956.68     49.24 o 
   4   1   3     9470.97     9714.97    116.44 o 
   5   1   3     1405.10     1439.43     27.65 o 
   6   1   3     3267.36     3168.60     45.56 o 
   7   1   3      328.14      342.08     18.47 o 
   8   1   3       40.65       32.98     24.67 o 
   9   1   3       21.90       21.27     25.59 o 
  10   1   3     1735.79     1745.86     56.94 o 
  11   1   3      449.80      423.04     39.23 o 
  12   1   3      627.79      650.42     41.64 o 
  13   1   3      732.74      748.80     45.34 o 
  14   1   3      223.98      227.88     41.70 o 
  15   1   3        3.65        7.44     44.07 o 
  16   1   3      313.04      375.85     48.32 o 
  17   1   3       23.40       12.55    133.29 o 
  18   1   3        3.08       34.61     77.85 o 
 -20   2   3       11.40       24.27     52.28 o 
 -19   2   3       95.21       57.36     75.77 o 
 -18   2   3       85.68       94.70     51.51 o 
 -17   2   3      264.65      267.22     50.78 o 
 -16   2   3      808.00      792.33     56.52 o 
 -15   2   3      186.50      330.64     48.36 o 
 -14   2   3     1230.95     1075.40     53.08 o 
 -13   2   3      694.13      769.84     48.42 o 
 -12   2   3      384.07      326.70     38.87 o 
 -11   2   3        1.05       24.34     31.14 o 
 -10   2   3        0.23       -1.53     16.91 o 
  -9   2   3       33.29       24.33     15.92 o 
  -8   2   3     2146.70     2208.01     33.51 o 
  -7   2   3     1965.50     1979.99     30.75 o 
  -6   2   3     8453.88     8380.83     94.54 o 
  -5   2   3     4972.55     5092.98     54.44 o 
  -4   2   3     9858.77     9296.03     93.14 o 
  -3   2   3     7825.59     7746.97     74.80 o 
  -2   2   3     7703.10     7621.05     96.38 o 
  -1   2   3       69.90       59.20      9.66 o 
   0   2   3      715.01      708.81     13.11 o 
   1   2   3     4245.91     4326.50     51.01 o 
   2   2   3     9524.66     9209.52    102.21 o 
   3   2   3    13473.68    13941.74    152.09 o 
   4   2   3     4161.23     3664.96     47.68 o 
   5   2   3     6309.84     6135.08     74.18 o 
   6   2   3       19.67        4.35     13.11 o 
   7   2   3     1734.48     1746.46     31.93 o 
   8   2   3     2366.79     2275.35     52.61 o 
   9   2   3        2.05        3.50     26.47 o 
  10   2   3     2494.36     2269.09     57.45 o 
  11   2   3      731.78      840.92     66.55 o 
  12   2   3      378.30      352.00     42.52 o 
  13   2   3     1324.42     1298.89     78.93 o 
  14   2   3        0.25       56.68     39.97 o 
  15   2   3      720.25      655.75     48.66 o 
  16   2   3       47.60       42.76     48.56 o 
  17   2   3       54.89       29.58     74.17 o 
  18   2   3       18.84       17.60     76.10 o 
 -20   3   3        0.11       50.18     56.79 o 
 -19   3   3        0.35        5.10     82.67 o 
 -18   3   3        8.84      -45.30     50.75 o 
 -17   3   3      682.45      679.68     59.08 o 
 -16   3   3      293.39      344.02     50.30 o 
 -15   3   3     4122.39     3652.50     97.59 o 
 -14   3   3      438.22      744.46     48.54 o 
 -13   3   3     3873.60     3528.17     88.28 o 
 -12   3   3     1112.98     1116.55     48.79 o 
 -11   3   3     1510.69     1182.39     42.15 o 
 -10   3   3       69.48       94.44     17.67 o 
  -9   3   3     2217.21     2271.34     39.44 o 
  -8   3   3     1550.22     1801.54     35.06 o 
  -7   3   3    27738.41    26475.38    282.38 o 
  -6   3   3    14396.59    14678.11    159.64 o 
  -5   3   3    22258.41    21429.56    207.50 o 
  -4   3   3     9534.08     9247.56     92.84 o 
  -3   3   3       17.08       32.20      5.76 o 
  -2   3   3    18900.79    18610.98    225.55 o 
  -1   3   3     3963.38     4252.11     50.37 o 
   0   3   3      841.30      767.90     13.42 o 
   1   3   3    16162.86    15675.96    168.71 o 
   2   3   3     2108.45     2063.97     29.46 o 
   3   3   3     8058.83     7594.62     86.94 o 
   4   3   3    52466.18    50388.29    530.89 o 
   5   3   3     2703.78     2566.06     36.37 o 
   6   3   3    17148.80    15481.20    155.33 o 
   7   3   3      448.29      426.52     19.04 o 
   8   3   3     2494.73     2457.18     55.05 o 
   9   3   3      604.94      684.77     35.10 o 
  10   3   3     3510.73     3484.01     71.07 o 
  11   3   3     3392.33     3198.19     70.31 o 
  12   3   3     6723.31     6730.55    114.65 o 
  13   3   3     1737.25     1597.46     83.83 o 
  14   3   3     2889.53     3224.50     87.26 o 
  15   3   3       83.10       84.84     38.92 o 
  16   3   3       80.34       91.66     53.37 o 
  17   3   3      568.58      605.31     84.52 o 
  18   3   3       30.28      134.36     78.70 o 
 -20   4   3       92.88      128.51     76.18 o 
 -19   4   3      133.83      191.06     75.09 o 
 -18   4   3       70.81       82.90     53.67 o 
 -17   4   3      538.16      558.35     55.38 o 
 -16   4   3      589.80      531.37     52.63 o 
 -15   4   3      794.55      756.55     52.26 o 
 -14   4   3     1633.30     1355.31     95.23 o 
 -13   4   3       54.65       69.15     35.86 o 
 -12   4   3     1651.71     1448.10     53.73 o 
 -11   4   3     1090.24     1216.96     48.27 o 
 -10   4   3      356.45      381.74     20.79 o 
  -9   4   3     1785.89     1808.32     31.26 o 
  -8   4   3     3421.08     3449.55     46.42 o 
  -7   4   3     9213.94     9148.95    103.74 o 
  -6   4   3     4816.68     4551.46     55.82 o 
  -5   4   3     1379.59     1341.41     20.80 o 
  -4   4   3     5347.56     5415.28     54.45 o 
  -3   4   3       12.81       -0.23      6.10 o 
  -2   4   3       22.83       24.28      9.92 o 
  -1   4   3      482.00      547.14     14.17 o 
   0   4   3        3.11        2.89      5.60 o 
   1   4   3       29.17       24.84      8.19 o 
   2   4   3      659.77      683.99     17.36 o 
   3   4   3    11222.62    11183.26    123.99 o 
   4   4   3      459.27      367.17     16.64 o 
   5   4   3     8519.03     8280.18     91.31 o 
   6   4   3     2968.00     2765.35     39.51 o 
   7   4   3     4348.50     4471.22     61.30 o 
   8   4   3     3226.47     2929.77     55.09 o 
   9   4   3      494.80      448.86     32.90 o 
  10   4   3       24.66       34.65     28.85 o 
  11   4   3     1565.15     1678.39     53.06 o 
  12   4   3     1481.29     1340.30     50.33 o 
  13   4   3     1174.63     1318.95     52.14 o 
  14   4   3      713.14      802.16     49.77 o 
  15   4   3       26.73       73.67     48.54 o 
  16   4   3        6.71       12.66     50.87 o 
  17   4   3       26.19      176.72     78.90 o 
  18   4   3        2.73       76.16     84.99 o 
 -20   5   3      196.65      233.98     61.35 o 
 -19   5   3        7.90       18.65     54.63 o 
 -18   5   3      324.04      270.01     53.94 o 
 -17   5   3        6.52       25.39     48.63 o 
 -16   5   3      395.99      415.50     51.39 o 
 -15   5   3       65.48       27.90     43.25 o 
 -14   5   3      352.42      299.13     44.21 o 
 -13   5   3        7.22      -15.49     35.94 o 
 -12   5   3     1542.01     1481.93     56.76 o 
 -11   5   3     1359.43     1254.27     49.72 o 
 -10   5   3     3697.16     3470.72     57.54 o 
  -9   5   3     1197.70     1151.63     25.67 o 
  -8   5   3     1127.68     1033.01     35.44 o 
  -7   5   3     3642.63     3695.38     48.50 o 
  -6   5   3      845.11      816.31     16.72 o 
  -5   5   3      530.88      578.43     13.58 o 
  -4   5   3     1219.71     1288.35     20.37 o 
  -3   5   3     6288.03     6479.81     63.49 o 
  -2   5   3      459.23      418.40     15.58 o 
  -1   5   3    20127.80    20614.37    198.20 o 
   0   5   3    10600.64    10112.46     95.79 o 
   1   5   3     1521.35     1496.43     22.31 o 
   2   5   3     1630.11     1448.04     24.09 o 
   3   5   3      115.06      111.77     11.52 o 
   4   5   3      468.95      459.15     16.91 o 
   5   5   3     2324.78     2434.04     35.33 o 
   6   5   3     2708.97     2713.92     39.33 o 
   7   5   3       26.15       30.90     14.74 o 
   8   5   3       75.07       34.98     22.51 o 
   9   5   3      194.43      265.45     29.45 o 
  10   5   3      303.03      270.77     33.03 o 
  11   5   3      448.64      448.71     37.21 o 
  12   5   3        0.23       -2.01     34.01 o 
  13   5   3       64.29      140.78     39.03 o 
  14   5   3      395.28      390.44     49.74 o 
  15   5   3       54.34       92.72     48.03 o 
  16   5   3        2.17      -57.41     57.41 o 
  17   5   3      109.93      183.37     76.42 o 
  18   5   3        1.28       20.56     80.99 o 
 -20   6   3       75.28        4.92     75.74 o 
 -19   6   3      197.95      211.56     57.43 o 
 -18   6   3        5.81       49.02     51.28 o 
 -17   6   3        9.02       29.83     49.54 o 
 -16   6   3      332.03      334.49     80.63 o 
 -15   6   3       40.63        6.24     47.54 o 
 -14   6   3     1274.46     1308.76     59.30 o 
 -13   6   3       40.87       19.78     36.55 o 
 -12   6   3      321.85      315.41     40.34 o 
 -11   6   3        2.10        2.54     31.31 o 
 -10   6   3       11.92      -16.25     20.16 o 
  -9   6   3       33.00       51.74     14.92 o 
  -8   6   3     1584.83     1500.08     28.86 o 
  -7   6   3       87.10       74.13     12.07 o 
  -6   6   3     3607.47     3461.36     40.30 o 
  -5   6   3     3941.02     3703.96     40.46 o 
  -4   6   3     2489.39     2157.99     24.71 o 
  -3   6   3     1864.32     1728.04     22.14 o 
  -2   6   3     2673.34     2550.63     30.05 o 
  -1   6   3     2854.15     3074.83     34.48 o 
   0   6   3       63.55       60.09      7.44 o 
   1   6   3     1804.90     1759.04     25.43 o 
   2   6   3     6415.57     6162.46     68.26 o 
   3   6   3      232.01      219.82     12.90 o 
   4   6   3     1840.09     1648.22     29.05 o 
   5   6   3     2162.82     2182.34     33.69 o 
   6   6   3      251.62      286.59     15.99 o 
   7   6   3      469.28      500.81     19.82 o 
   8   6   3     1335.15     1297.63     36.82 o 
   9   6   3     1516.53     1593.70     47.84 o 
  10   6   3      355.55      336.37     34.62 o 
  11   6   3     1006.19     1036.45     43.86 o 
  12   6   3      716.22      697.98     47.10 o 
  13   6   3      101.04       34.34     42.34 o 
  14   6   3      348.47      283.66     47.97 o 
  15   6   3      431.96      511.20     53.48 o 
  16   6   3       19.96       71.63     59.80 o 
  17   6   3      105.05      118.38     62.36 o 
 -20   7   3      175.77       93.00     57.89 o 
 -19   7   3        8.23       52.27     52.59 o 
 -18   7   3      249.33      295.87     57.18 o 
 -17   7   3      268.72      223.31     51.64 o 
 -16   7   3       47.87       -9.64     47.17 o 
 -15   7   3        7.42      -43.91     43.91 o 
 -14   7   3      119.99       95.13     42.59 o 
 -13   7   3      313.15      361.21     61.56 o 
 -12   7   3      581.38      527.56     49.75 o 
 -11   7   3        8.29       33.10     32.56 o 
 -10   7   3      281.22      232.81     21.81 o 
  -9   7   3       20.12       14.49     14.00 o 
  -8   7   3       90.70      127.63     13.94 o 
  -7   7   3      162.86      202.37     16.29 o 
  -6   7   3      167.02      169.20     11.23 o 
  -5   7   3       78.88      106.64     12.90 o 
  -4   7   3      240.53      315.05     10.53 o 
  -3   7   3     2531.75     2575.73     28.91 o 
  -2   7   3     3278.66     3173.83     34.52 o 
  -1   7   3     3280.77     3100.26     35.36 o 
   0   7   3        7.71        3.87      8.34 o 
   1   7   3      108.33       69.53     10.09 o 
   2   7   3      456.16      493.64     14.59 o 
   3   7   3      241.60      250.84     13.55 o 
   4   7   3      398.62      379.14     16.05 o 
   5   7   3      320.64      354.98     15.80 o 
   6   7   3     1291.20     1199.90     30.47 o 
   7   7   3      105.47       81.49     18.26 o 
   8   7   3       21.81       37.67     23.42 o 
   9   7   3      169.63      219.60     29.07 o 
  10   7   3      585.44      633.09     37.24 o 
  11   7   3        1.67       -7.32     34.23 o 
  12   7   3       23.27      -19.02     37.18 o 
  13   7   3        0.48      -41.64     41.64 o 
  14   7   3       73.80       93.21     45.28 o 
  15   7   3        8.59        1.90     46.92 o 
  16   7   3       73.77       23.28     59.60 o 
  17   7   3       31.65      -12.77     60.81 o 
 -20   8   3        2.33      102.39     77.92 o 
 -19   8   3       90.33       66.18     52.57 o 
 -18   8   3        1.43       32.16     53.17 o 
 -17   8   3       19.55      -38.96     47.91 o 
 -16   8   3      724.25      812.46     57.79 o 
 -15   8   3       23.82       74.94     47.44 o 
 -14   8   3     2153.79     1849.95     69.01 o 
 -13   8   3      603.96      708.70     61.49 o 
 -12   8   3      128.79      136.36     37.88 o 
 -11   8   3      856.57      836.27     44.09 o 
 -10   8   3      122.07      147.59     20.95 o 
  -9   8   3      790.01      816.11     25.93 o 
  -8   8   3       37.42       33.60     13.47 o 
  -7   8   3     2101.84     2048.65     29.22 o 
  -6   8   3     3957.23     3975.78     45.81 o 
  -5   8   3     6239.77     5856.52     60.40 o 
  -4   8   3     6904.91     7109.88     70.85 o 
  -3   8   3    10827.76    10714.13     98.47 o 
  -2   8   3      790.14      808.13     20.55 o 
  -1   8   3      390.87      446.95     11.88 o 
   0   8   3       84.63       48.87      9.58 o 
   1   8   3     3122.21     2933.17     37.15 o 
   2   8   3    22220.90    21815.99    233.70 o 
   3   8   3     6098.48     5720.16     73.21 o 
   4   8   3    20010.27    19660.35    213.98 o 
   5   8   3     1461.60     1343.59     26.78 o 
   6   8   3     1244.78     1153.58     25.79 o 
   7   8   3     1603.84     1456.94     41.02 o 
   8   8   3    10525.89     9516.92    141.24 o 
   9   8   3      424.22      447.48     34.15 o 
  10   8   3      931.51      980.16     47.52 o 
  11   8   3       19.08       45.31     42.90 o 
  12   8   3      764.44      684.41     49.14 o 
  13   8   3     1254.44     1107.16     56.87 o 
  14   8   3      375.35      360.17     49.34 o 
  15   8   3     1270.91     1377.75    106.98 o 
  16   8   3      287.03      364.13     66.12 o 
  17   8   3       38.62      102.87     64.20 o 
 -20   9   3        0.33      186.98     94.94 o 
 -19   9   3       27.26       33.25     55.29 o 
 -18   9   3      198.97      347.25     57.16 o 
 -17   9   3      252.21      168.17     51.72 o 
 -16   9   3       54.72      123.06     68.96 o 
 -15   9   3     2113.21     1917.70     71.87 o 
 -14   9   3      261.32      306.66     53.40 o 
 -13   9   3      954.88      946.20     49.97 o 
 -12   9   3      462.44      462.15     41.46 o 
 -11   9   3       71.93      108.06     42.10 o 
 -10   9   3       89.66       76.84     23.60 o 
  -9   9   3     2637.91     2504.01     43.51 o 
  -8   9   3      460.95      480.83     18.02 o 
  -7   9   3     7983.95     7475.87     79.10 o 
  -6   9   3     3548.82     3193.60     39.14 o 
  -5   9   3    13185.19    12701.08    117.08 o 
  -4   9   3    18517.71    17817.21    166.99 o 
  -3   9   3      706.74      671.98     15.23 o 
  -2   9   3     7113.77     7265.20     68.95 o 
  -1   9   3     2942.02     2851.71     34.23 o 
   0   9   3      119.97      164.12     11.42 o 
   1   9   3    11701.69    11803.08    123.73 o 
   2   9   3     4015.88     3630.21     47.66 o 
   3   9   3    12513.49    12121.23    135.00 o 
   4   9   3     6701.15     6313.20     81.04 o 
   5   9   3      916.09      894.03     23.24 o 
   6   9   3     6498.42     6274.69     73.87 o 
   7   9   3      473.71      458.68     37.76 o 
   8   9   3      677.50      728.96     38.22 o 
   9   9   3     1729.05     1702.04     57.09 o 
  10   9   3      323.33      369.59     58.45 o 
  11   9   3     2083.59     1837.72     64.04 o 
  12   9   3      679.49      705.89     52.27 o 
  13   9   3       22.94       74.54     50.11 o 
  14   9   3     1666.95     1762.22     89.09 o 
  15   9   3      122.57      222.82     58.04 o 
  16   9   3      361.91      372.51     77.54 o 
  17   9   3      119.53       87.02     64.54 o 
 -19  10   3      234.19      183.78     58.70 o 
 -18  10   3       32.50       45.79     52.05 o 
 -17  10   3      423.16      478.30     75.61 o 
 -16  10   3      284.08      216.31     58.55 o 
 -15  10   3      743.47      803.79     91.84 o 
 -14  10   3      221.56      190.22     48.93 o 
 -13  10   3       30.83       39.72     41.02 o 
 -12  10   3      878.83      845.12     59.94 o 
 -11  10   3     1004.44     1096.61     57.06 o 
 -10  10   3      341.73      397.26     27.42 o 
  -9  10   3     3081.05     3224.55     51.13 o 
  -8  10   3       17.11        5.95     14.41 o 
  -7  10   3     3774.17     3664.59     44.55 o 
  -6  10   3     4470.22     4379.60     50.46 o 
  -5  10   3       18.18       31.94     13.90 o 
  -4  10   3      405.10      431.29     17.21 o 
  -3  10   3     4907.61     5213.51     50.27 o 
  -2  10   3     3404.08     3436.01     36.96 o 
  -1  10   3       14.53       16.74      9.03 o 
   0  10   3     1079.11     1100.47     25.50 o 
   1  10   3     1115.43     1068.32     25.15 o 
   2  10   3     2134.74     1980.24     31.92 o 
   3  10   3     3690.16     3601.07     48.57 o 
   4  10   3      201.94      177.27     16.87 o 
   5  10   3     3734.94     3618.83     54.14 o 
   6  10   3     2221.00     2161.43     44.14 o 
   7  10   3      591.83      691.91     39.96 o 
   8  10   3     3640.01     3386.85    108.09 o 
   9  10   3      239.82      172.16     47.07 o 
  10  10   3       31.45       61.62     41.41 o 
  11  10   3     2661.21     2289.92     79.66 o 
  12  10   3      981.50      929.07     61.81 o 
  13  10   3       48.91        0.32     72.81 o 
  14  10   3      622.14      650.47     62.76 o 
  15  10   3        0.34       16.94     54.05 o 
  16  10   3      152.11      170.56     60.39 o 
  17  10   3        4.58      -60.89     60.89 o 
 -19  11   3       57.19       80.16     69.11 o 
 -18  11   3      170.40       79.03     79.30 o 
 -17  11   3        2.89       10.91     49.76 o 
 -16  11   3      136.28      225.55     51.26 o 
 -15  11   3      228.67      237.68     59.99 o 
 -14  11   3      294.91      305.45     46.32 o 
 -13  11   3     1290.31     1285.85    112.51 o 
 -12  11   3     1341.42     1497.45     56.75 o 
 -11  11   3      853.08      914.28     61.89 o 
 -10  11   3     2596.53     2635.33     77.61 o 
  -9  11   3     2507.51     2343.51     46.93 o 
  -8  11   3     5766.76     5343.93     76.34 o 
  -7  11   3        0.89      -12.20     12.20 o 
  -6  11   3       22.84       25.15     12.07 o 
  -5  11   3     1734.76     1797.44     25.67 o 
  -4  11   3      529.62      628.54     14.80 o 
  -3  11   3      239.63      210.55     11.03 o 
  -2  11   3      440.70      400.82     12.03 o 
  -1  11   3     1764.09     1650.21     24.05 o 
   0  11   3      443.43      491.73     15.97 o 
   1  11   3     3147.43     3109.68     58.15 o 
   2  11   3      292.76      256.33     14.12 o 
   3  11   3       99.03       76.28     13.81 o 
   4  11   3      566.87      586.90     21.39 o 
   5  11   3     2918.09     2914.64     47.90 o 
   6  11   3      955.49      971.73     43.17 o 
   7  11   3     2086.54     2092.73     78.33 o 
   8  11   3      987.63      948.32     57.89 o 
   9  11   3     4972.29     4668.75    229.67 o 
  10  11   3      332.62      275.38     50.97 o 
  11  11   3      355.99      281.54     48.39 o 
  12  11   3     1308.83     1431.05     69.15 o 
  13  11   3      225.36      225.97     53.03 o 
  14  11   3        0.21      -53.38     53.38 o 
  15  11   3       13.02      -42.03     56.68 o 
  16  11   3       47.99       41.04     60.98 o 
  17  11   3        6.16      -63.76     63.76 o 
 -19  12   3      220.21      202.72     69.97 o 
 -18  12   3        2.83      -30.12     86.09 o 
 -17  12   3        6.26       69.83     61.94 o 
 -16  12   3      564.92      577.52     64.88 o 
 -15  12   3        1.36        5.13     43.63 o 
 -14  12   3     1542.23     1473.72     80.81 o 
 -13  12   3       17.90       34.81     41.68 o 
 -12  12   3      652.67      755.77     54.85 o 
 -11  12   3        2.81      -12.72     28.51 o 
 -10  12   3        5.04       -8.45     28.29 o 
  -9  12   3      157.77      142.17     23.19 o 
  -8  12   3      358.55      424.99     21.92 o 
  -7  12   3      249.25      296.12     15.49 o 
  -6  12   3     7909.33     7461.98     76.54 o 
  -5  12   3     7461.11     7168.92     71.10 o 
  -4  12   3     2816.91     2925.53     34.44 o 
  -3  12   3     1387.41     1413.86     21.86 o 
  -2  12   3     3758.15     3601.03     37.61 o 
  -1  12   3      451.12      542.25     16.30 o 
   0  12   3      126.31       92.83     12.63 o 
   1  12   3     2261.77     2137.00     32.66 o 
   2  12   3     3721.99     3861.27     48.97 o 
   3  12   3     1398.29     1362.98     28.26 o 
   4  12   3     2772.37     2539.38     40.59 o 
   5  12   3     1551.25     1550.63     38.41 o 
   6  12   3      599.92      609.46     38.33 o 
   7  12   3       55.60       61.59     32.62 o 
   8  12   3       11.81      -43.43     43.43 o 
   9  12   3      163.37      143.40     48.15 o 
  10  12   3       29.84       34.18     50.18 o 
  11  12   3        2.10      -61.96     61.96 o 
  12  12   3       15.49       15.93     74.84 o 
  13  12   3      380.89      354.16     92.34 o 
  14  12   3       64.48       30.78     55.57 o 
  15  12   3      320.13      292.95     63.09 o 
  16  12   3       22.88      -44.99     61.69 o 
  17  12   3        1.42      -36.38     62.41 o 
 -19  13   3        9.90       14.88     68.06 o 
 -18  13   3       26.49       -0.21     60.67 o 
 -17  13   3      216.04      167.57     63.58 o 
 -16  13   3      148.98      179.44     62.26 o 
 -15  13   3      186.51       57.93     63.14 o 
 -14  13   3       30.80       38.29     53.30 o 
 -13  13   3       35.94       69.74     49.41 o 
 -12  13   3        4.21       28.29     38.98 o 
 -11  13   3       20.01       43.78     32.86 o 
 -10  13   3        9.93      -17.82     28.63 o 
  -9  13   3        1.17        1.23     24.07 o 
  -8  13   3      708.05      814.80     30.10 o 
  -7  13   3      263.06      322.98     17.53 o 
  -6  13   3     1846.66     1808.87     28.28 o 
  -5  13   3      214.55      212.94     14.93 o 
  -4  13   3       22.99       11.42     10.64 o 
  -3  13   3     2585.46     2484.50     30.94 o 
  -2  13   3      101.43      103.27     10.89 o 
  -1  13   3     1438.45     1375.51     24.11 o 
   0  13   3     1413.99     1460.02     30.28 o 
   1  13   3       65.91       45.38     13.43 o 
   2  13   3     3131.25     3189.48     43.64 o 
   3  13   3     2653.39     2600.20     38.86 o 
   4  13   3      502.97      486.26     36.69 o 
   5  13   3      962.84      905.83     42.14 o 
   6  13   3      668.80      684.02     40.01 o 
   7  13   3      981.41     1144.38     49.59 o 
   8  13   3       30.58      -38.00     41.18 o 
   9  13   3      437.68      517.18     54.28 o 
  10  13   3       39.28      -13.29     51.46 o 
  11  13   3       70.16       -8.83     51.95 o 
  12  13   3       85.42       74.55     65.44 o 
  13  13   3      166.34      185.90     63.61 o 
  14  13   3       49.66       -4.63     64.42 o 
  15  13   3       18.65      108.51     76.48 o 
  16  13   3      132.79        6.49     70.82 o 
  17  13   3       18.65     -150.08    150.08 o 
 -19  14   3      340.76      421.66     75.15 o 
 -18  14   3       17.31      -65.88     65.88 o 
 -17  14   3       88.62       88.44     60.68 o 
 -16  14   3      148.44      195.14     58.87 o 
 -15  14   3       28.36      -56.73     56.73 o 
 -14  14   3      349.42      335.55     59.52 o 
 -13  14   3      881.67      860.28     62.15 o 
 -12  14   3       34.90       70.02     49.07 o 
 -11  14   3     1162.62     1213.16     53.09 o 
 -10  14   3      294.76      283.05     39.45 o 
  -9  14   3     1735.45     1828.98     54.17 o 
  -8  14   3       91.88       57.81     25.54 o 
  -7  14   3       21.80       57.01     28.48 o 
  -6  14   3     1079.98     1236.41     30.04 o 
  -5  14   3     1882.05     1781.89     28.87 o 
  -4  14   3     1726.18     1991.52     30.39 o 
  -3  14   3     5982.05     5930.18     66.51 o 
  -2  14   3        3.01       11.09     12.26 o 
  -1  14   3     1103.57     1219.46     23.36 o 
   0  14   3     1808.23     1593.76     28.10 o 
   1  14   3      256.11      180.81     16.93 o 
   2  14   3     5843.12     5721.64     68.38 o 
   3  14   3     2511.45     2217.54     35.98 o 
   4  14   3     3484.21     3601.75     70.23 o 
   5  14   3     5551.85     5057.25    104.30 o 
   6  14   3     1002.50      800.49     42.63 o 
   7  14   3     1836.42     1743.52     80.44 o 
   8  14   3     4416.44     3442.24    131.51 o 
   9  14   3       34.16       26.05     46.78 o 
  10  14   3     1405.02     1360.77    146.87 o 
  11  14   3      492.26      519.69     96.83 o 
  12  14   3      478.17      399.78     93.27 o 
  13  14   3     1055.42      987.74     78.36 o 
  14  14   3        0.20      -58.83     90.03 o 
  15  14   3      398.42      385.73     73.99 o 
  16  14   3       84.38        1.83    131.82 o 
 -19  15   3       23.09      170.99    148.01 o 
 -18  15   3       68.91       36.48     63.81 o 
 -17  15   3      149.48      182.74     66.19 o 
 -16  15   3       28.30       -6.12     59.62 o 
 -15  15   3      510.08      405.42     63.07 o 
 -14  15   3      263.69      275.21     57.97 o 
 -13  15   3      117.42      139.75     51.18 o 
 -12  15   3      278.93      229.96     66.16 o 
 -11  15   3      141.38      135.66     38.47 o 
 -10  15   3        6.01       17.03     37.18 o 
  -9  15   3     1093.56      934.71     47.60 o 
  -8  15   3        8.76      -20.53     26.91 o 
  -7  15   3     4479.56     4087.52     66.85 o 
  -6  15   3     3413.07     3086.82     61.55 o 
  -5  15   3     1522.84     1553.20     27.82 o 
  -4  15   3     6314.40     5900.36     64.65 o 
  -3  15   3       10.71        7.60      8.76 o 
  -2  15   3      652.88      629.61     26.57 o 
  -1  15   3      265.70      250.11     16.72 o 
   0  15   3      495.74      400.34     17.84 o 
   1  15   3     4509.98     4636.38     60.12 o 
   2  15   3      514.18      380.30     17.83 o 
   3  15   3     6649.70     6917.61     85.60 o 
   4  15   3        9.58       24.52     38.43 o 
   5  15   3      547.01      581.30     45.56 o 
   6  15   3       98.52       33.15     31.17 o 
   7  15   3     1416.57     1278.76     64.91 o 
   8  15   3      387.40      431.34     52.89 o 
   9  15   3     1121.91      951.30    100.07 o 
  10  15   3     1728.33     1584.78    183.42 o 
  11  15   3      134.71      131.33     55.15 o 
  12  15   3        8.47      -16.42     55.13 o 
  13  15   3       75.06      -13.10     59.89 o 
  14  15   3      851.09      772.05     75.65 o 
  15  15   3       45.53       -7.67    106.52 o 
  16  15   3      689.93      794.51     85.62 o 
 -18  16   3        3.08       61.61     65.59 o 
 -17  16   3       97.90       23.13     64.84 o 
 -16  16   3        5.44       19.27     57.19 o 
 -15  16   3      123.26      111.52     56.41 o 
 -14  16   3        1.05       54.47     60.40 o 
 -13  16   3      215.80      218.48     52.46 o 
 -12  16   3       20.42      -48.37     48.37 o 
 -11  16   3      677.92      757.95     48.81 o 
 -10  16   3      401.79      453.17     42.70 o 
  -9  16   3      781.44      832.65     46.22 o 
  -8  16   3     4046.10     3825.38     81.31 o 
  -7  16   3      513.07      487.54     30.15 o 
  -6  16   3        1.68      -21.54     21.54 o 
  -5  16   3       11.02        8.03     19.96 o 
  -4  16   3      158.22      174.54     16.78 o 
  -3  16   3     2349.01     2369.73     44.47 o 
  -2  16   3      677.06      622.23     20.75 o 
  -1  16   3      512.70      489.43     19.80 o 
   0  16   3     2877.76     2700.64     42.10 o 
   1  16   3     1475.36     1349.44     30.27 o 
   2  16   3      226.38      209.38     18.17 o 
   3  16   3      692.79      730.09     31.43 o 
   4  16   3     1753.88     1887.52     52.05 o 
   5  16   3      115.95      148.14     28.73 o 
   6  16   3       14.79      -44.76     50.98 o 
   7  16   3      188.79      200.05     58.68 o 
   8  16   3      268.49      319.89     50.36 o 
   9  16   3      108.60       -2.98     46.48 o 
  10  16   3      128.55       41.68     69.94 o 
  11  16   3      185.75      157.75     58.45 o 
  12  16   3      355.61      280.16     64.76 o 
  13  16   3       98.83       28.82     73.67 o 
  14  16   3       12.81       -4.49     66.62 o 
  15  16   3       17.32      -67.16     67.16 o 
  16  16   3        0.60      -58.06     73.99 o 
 -18  17   3       99.03       56.30     87.76 o 
 -17  17   3       27.70       74.25     64.22 o 
 -16  17   3       20.36       23.43     61.66 o 
 -15  17   3      208.70      229.35     62.61 o 
 -14  17   3        0.68       50.16     56.33 o 
 -13  17   3      642.29      597.14     62.74 o 
 -12  17   3      259.74      261.20     55.39 o 
 -11  17   3     1031.20      997.96     53.69 o 
 -10  17   3     1086.97     1105.83     67.02 o 
  -9  17   3        5.13       -4.01     36.72 o 
  -8  17   3      863.51      880.34     46.25 o 
  -7  17   3      745.00      914.82     38.41 o 
  -6  17   3        9.86        9.17     22.78 o 
  -5  17   3     2799.84     2744.42     57.91 o 
  -4  17   3      124.11      121.48     22.75 o 
  -3  17   3      433.36      353.21     20.45 o 
  -2  17   3      280.22      250.01     21.65 o 
  -1  17   3      336.15      270.72     19.63 o 
   0  17   3       97.94      112.90     19.19 o 
   1  17   3      349.64      273.62     26.53 o 
   2  17   3       95.11      104.15     29.24 o 
   3  17   3      484.86      472.32     29.00 o 
   4  17   3      212.01      214.54     27.12 o 
   5  17   3       36.91       57.54     32.92 o 
   6  17   3      934.46      988.20     85.99 o 
   7  17   3     1503.67     1428.80     68.45 o 
   8  17   3      300.31      261.33     49.84 o 
   9  17   3     1785.83     1443.77    131.97 o 
  10  17   3     1259.81     1351.54     89.25 o 
  11  17   3       76.51       56.03     76.54 o 
  12  17   3      123.81       47.07     74.04 o 
  13  17   3       46.13       23.53     64.61 o 
  14  17   3        1.50      -66.65     66.65 o 
  15  17   3        1.19      -18.71     70.27 o 
  16  17   3       32.04        9.33     72.68 o 
 -18  18   3       25.38       59.85     68.57 o 
 -17  18   3        0.95      -67.05     67.05 o 
 -16  18   3      468.58      447.63     83.94 o 
 -15  18   3       14.25       29.81     60.89 o 
 -14  18   3     1479.20     1388.63     93.92 o 
 -13  18   3       70.47      134.90     89.82 o 
 -12  18   3      457.33      392.96     55.64 o 
 -11  18   3       54.94       47.28     41.54 o 
 -10  18   3      133.35       82.94     43.35 o 
  -9  18   3        0.97       16.89     38.48 o 
  -8  18   3      460.28      555.92     44.09 o 
  -7  18   3      302.14      201.07     38.89 o 
  -6  18   3     4737.75     4707.54    121.86 o 
  -5  18   3      607.35      541.11     31.09 o 
  -4  18   3      912.68     1040.86     37.61 o 
  -3  18   3      343.40      311.31     28.79 o 
  -2  18   3        4.12       64.50     41.26 o 
  -1  18   3      155.35      203.75     27.45 o 
   0  18   3      214.15      157.61     27.01 o 
   1  18   3      509.72      474.47     40.40 o 
   2  18   3      322.63      364.16     32.97 o 
   3  18   3     3595.47     3615.31    117.90 o 
   4  18   3       93.89       60.12     30.54 o 
   5  18   3     1273.91     1426.06     56.07 o 
   6  18   3      203.04      278.57     41.82 o 
   7  18   3      668.72      764.40     50.60 o 
   8  18   3      231.64      120.54     51.34 o 
   9  18   3        8.97      -49.32     49.32 o 
  10  18   3       14.12      -54.76     54.76 o 
  11  18   3      881.85      783.39     70.10 o 
  12  18   3      194.57      111.88     81.58 o 
  13  18   3      476.81      549.25     79.97 o 
  14  18   3       99.15      101.32     70.43 o 
  15  18   3        7.82      -31.13     72.48 o 
 -17  19   3       73.14       39.24     63.70 o 
 -16  19   3      127.93       88.23     64.90 o 
 -15  19   3       66.61      148.91     62.48 o 
 -14  19   3        3.95        3.27     55.09 o 
 -13  19   3       34.95       96.21     55.97 o 
 -12  19   3      240.52      275.80     47.21 o 
 -11  19   3      193.87      216.08     44.18 o 
 -10  19   3       46.82       58.93     42.35 o 
  -9  19   3      360.78      356.67     42.45 o 
  -8  19   3     2889.68     2691.32     75.54 o 
  -7  19   3      795.12      823.76     81.31 o 
  -6  19   3       64.85       36.97     28.59 o 
  -5  19   3      160.04      148.02     27.61 o 
  -4  19   3      489.16      388.12     35.15 o 
  -3  19   3     1061.52     1011.57     54.58 o 
  -2  19   3       34.29        4.93     25.89 o 
  -1  19   3      828.24      880.26     37.66 o 
   0  19   3     1381.34     1540.74     46.09 o 
   1  19   3      311.65      258.46     47.23 o 
   2  19   3     1153.36     1252.16     46.03 o 
   3  19   3     1706.33     1665.00     65.80 o 
   4  19   3      132.86      122.16     37.61 o 
   5  19   3     1651.37     1446.06     68.89 o 
   6  19   3       20.82      -36.62     46.16 o 
   7  19   3       68.97      113.05     48.07 o 
   8  19   3      185.56      191.58     44.61 o 
   9  19   3       97.17      -47.47     47.47 o 
  10  19   3       17.67      -27.34     47.48 o 
  11  19   3      807.95      767.71     72.89 o 
  12  19   3        4.92      -22.97     53.72 o 
  13  19   3        1.83      -55.08     55.08 o 
  14  19   3       14.18       16.24     59.19 o 
  15  19   3        3.92      -70.88     70.88 o 
 -17  20   3       60.98      -38.98     77.93 o 
 -16  20   3       11.95       19.20     64.37 o 
 -15  20   3        6.26       76.44     61.77 o 
 -14  20   3       21.58       11.10     58.37 o 
 -13  20   3      180.33      185.52     60.31 o 
 -12  20   3        2.07       52.56     43.81 o 
 -11  20   3     1083.67     1132.44     59.20 o 
 -10  20   3       90.31      -12.18     42.78 o 
  -9  20   3      369.89      465.45     46.49 o 
  -8  20   3      273.88      236.25     41.48 o 
  -7  20   3       82.27      -41.15     41.15 o 
  -6  20   3       15.34      -41.51     41.51 o 
  -5  20   3       15.41        2.34     29.94 o 
  -4  20   3       55.42       54.74     26.71 o 
  -3  20   3     3021.21     2884.16     63.47 o 
  -2  20   3     1768.32     1370.71     45.09 o 
  -1  20   3     4423.07     4618.09    101.34 o 
   0  20   3     2329.92     1981.41     72.59 o 
   1  20   3      637.45      845.08     58.54 o 
   2  20   3      570.77      679.33     56.69 o 
   3  20   3     1578.94     1344.94     74.13 o 
   4  20   3      515.15      595.38     51.59 o 
   5  20   3     2643.29     2642.46     90.86 o 
   6  20   3       71.46       85.17     45.48 o 
   7  20   3     1965.32     2035.84     86.85 o 
   8  20   3      451.71      367.89     55.81 o 
   9  20   3      163.04       87.34     45.77 o 
  10  20   3      221.05      247.92     53.44 o 
  11  20   3      892.58      861.21    101.53 o 
  12  20   3      171.15      149.51     59.05 o 
  13  20   3      337.48      324.06     62.70 o 
  14  20   3      118.71      228.23     76.74 o 
  15  20   3       36.37      -23.01     74.04 o 
 -17  21   3        0.33       21.03     70.64 o 
 -16  21   3       53.37      155.52     66.35 o 
 -15  21   3        0.05      -61.19     61.19 o 
 -14  21   3       36.23       49.02     59.62 o 
 -13  21   3       25.12       -8.35     56.37 o 
 -12  21   3      274.60      157.19     48.05 o 
 -11  21   3       70.58       15.53     43.30 o 
 -10  21   3       53.53       27.40     43.92 o 
  -9  21   3     1075.54     1020.39     54.69 o 
  -8  21   3       46.57       86.12     41.12 o 
  -7  21   3      146.36       37.76     37.43 o 
  -6  21   3       79.60       -5.97     36.82 o 
  -5  21   3        5.28      -36.57     42.66 o 
  -4  21   3      846.89      815.16     66.21 o 
  -3  21   3       17.47       -5.94     31.40 o 
  -2  21   3      478.10      539.66     59.47 o 
  -1  21   3        2.06       35.73     32.44 o 
   0  21   3     1654.52     1440.36     81.86 o 
   1  21   3     1570.05     1693.14     55.06 o 
   2  21   3      869.39      953.61     85.42 o 
   3  21   3       54.40       -5.15     44.75 o 
   4  21   3       22.04        2.02     44.91 o 
   5  21   3        5.06      -42.85     45.30 o 
   6  21   3       31.79       23.11     54.35 o 
   7  21   3       10.03      -18.19     47.99 o 
   8  21   3      108.72      127.92     54.46 o 
   9  21   3      263.79      293.21     57.69 o 
  10  21   3      180.40      134.88     62.48 o 
  11  21   3        1.35       22.40     58.54 o 
  12  21   3      103.88       89.20     64.43 o 
  13  21   3        2.82      -31.87     66.06 o 
  14  21   3      358.07      355.11     87.62 o 
 -16  22   3        5.68      -15.07     65.84 o 
 -15  22   3        6.96      -18.10     62.72 o 
 -14  22   3        7.20        8.93     61.03 o 
 -13  22   3       20.85       74.27     59.52 o 
 -12  22   3        0.00       23.87     48.38 o 
 -11  22   3      312.14      406.59     52.48 o 
 -10  22   3      185.90      156.97     46.13 o 
  -9  22   3       43.65       97.76     44.57 o 
  -8  22   3     1614.19     1481.34     62.78 o 
  -7  22   3        3.55      -64.68     64.68 o 
  -6  22   3      299.67      237.97     87.19 o 
  -5  22   3        8.30      -33.32     42.38 o 
  -4  22   3        2.30      -43.75     43.75 o 
  -3  22   3      833.39      688.56     85.04 o 
  -2  22   3     1677.71     1458.59     57.93 o 
  -1  22   3     1810.29     1699.99     62.92 o 
   0  22   3      902.65      769.94     47.24 o 
   1  22   3      695.24      831.13     49.39 o 
   2  22   3        1.43      -19.77     44.59 o 
   3  22   3        1.71       64.02     45.05 o 
   4  22   3      361.87      416.12     53.46 o 
   5  22   3      684.07      724.82     61.79 o 
   6  22   3       22.80      -28.81     47.29 o 
   7  22   3      519.44      526.00     60.47 o 
   8  22   3       53.33      -51.17     51.17 o 
   9  22   3       38.98       10.59     54.71 o 
  10  22   3       32.65       82.32     59.93 o 
  11  22   3       98.77       70.27     63.63 o 
  12  22   3       63.27       83.56     67.25 o 
  13  22   3        3.35       48.90     65.48 o 
  14  22   3        1.31       48.88    124.06 o 
 -16  23   3        1.80      -21.42     66.96 o 
 -15  23   3       15.25      -48.75     63.29 o 
 -14  23   3       72.05       26.15     61.73 o 
 -13  23   3      107.79       40.82     58.86 o 
 -12  23   3        4.42      -50.05     50.05 o 
 -11  23   3      407.59      462.21     53.19 o 
 -10  23   3      107.45       45.01     45.86 o 
  -9  23   3       18.23      -44.52     44.52 o 
  -8  23   3        3.18       27.28     47.42 o 
  -7  23   3      669.51      834.63     52.89 o 
  -6  23   3       94.20      -46.03     69.53 o 
  -5  23   3      336.83      474.09     65.66 o 
  -4  23   3        5.16      -46.42     46.42 o 
  -3  23   3      290.44      289.62     56.88 o 
  -2  23   3      139.57      113.14     41.60 o 
  -1  23   3        3.85      -14.65     39.98 o 
   0  23   3      158.59      199.13     42.36 o 
   1  23   3       72.13      145.09     40.02 o 
   2  23   3        3.33      -43.83     43.83 o 
   3  23   3      316.47      331.93     51.52 o 
   4  23   3      107.33      166.97     52.83 o 
   5  23   3      131.27       93.89     54.14 o 
   6  23   3        1.37        9.37     48.59 o 
   7  23   3       83.80       -9.39     55.56 o 
   8  23   3      140.05      112.33     55.16 o 
   9  23   3       32.19       23.48     55.84 o 
  10  23   3       31.40       25.47     61.12 o 
  11  23   3        9.13      -58.04     58.04 o 
  12  23   3        0.22       14.96     62.34 o 
  13  23   3       48.47      131.15     84.80 o 
  14  23   3        1.44      109.98    126.48 o 
 -16  24   3       57.21      119.41    130.87 o 
 -15  24   3       68.00       25.74     69.49 o 
 -14  24   3      383.22      419.72     72.74 o 
 -13  24   3       62.92       77.04     60.77 o 
 -12  24   3      236.12      245.34     53.93 o 
 -11  24   3        9.44       24.22     49.75 o 
 -10  24   3       15.03      -54.55     61.77 o 
  -9  24   3        9.00       35.67     45.48 o 
  -8  24   3      217.00      195.28     56.03 o 
  -7  24   3      195.79       45.32     53.67 o 
  -6  24   3      988.05     1075.84     68.03 o 
  -5  24   3       28.33       -1.65     26.19 o 
  -4  24   3      395.65      354.32     52.06 o 
  -3  24   3        3.70      -21.02     47.40 o 
  -2  24   3       64.00       68.39     50.15 o 
  -1  24   3       36.41        6.14     40.72 o 
   0  24   3       26.25      105.87     40.04 o 
   1  24   3        9.63       19.61     42.00 o 
   2  24   3       21.66       -4.65     38.75 o 
   3  24   3      887.82      941.44     65.85 o 
   4  24   3        2.11      -11.72     49.06 o 
   5  24   3     1145.76     1224.82     72.55 o 
   6  24   3        4.89      -27.94     70.25 o 
   7  24   3      403.78      457.05     81.70 o 
   8  24   3      113.83      -12.72     55.11 o 
   9  24   3       93.48      110.13     61.51 o 
  10  24   3       22.80      -68.16    112.30 o 
  11  24   3      417.34      589.05     93.45 o 
  12  24   3      514.95      506.76     93.90 o 
  13  24   3       53.82       48.84    147.73 o 
 -15  25   3       11.48      -37.53     65.88 o 
 -14  25   3       28.25       20.13     63.67 o 
 -13  25   3       11.41       -2.11     61.10 o 
 -12  25   3       25.95       69.02     63.53 o 
 -11  25   3       50.74      120.01     78.26 o 
 -10  25   3      567.47      647.97     55.88 o 
  -9  25   3        2.17        6.77     45.75 o 
  -8  25   3      522.25      596.01     64.71 o 
  -7  25   3        0.19      -53.40     53.40 o 
  -6  25   3      232.56      103.06     71.51 o 
  -5  25   3        0.94        9.56     78.77 o 
  -4  25   3        1.30      -66.21     66.21 o 
  -3  25   3       86.18        9.56     41.88 o 
  -2  25   3       43.05       43.16     41.31 o 
  -1  25   3      219.26      166.33     66.96 o 
   0  25   3      246.75      287.49     45.46 o 
   1  25   3      411.14      354.24     44.94 o 
   2  25   3        2.25      -26.19     49.04 o 
   3  25   3        2.93       -1.67     50.95 o 
   4  25   3        8.47      -54.11     54.11 o 
   5  25   3       41.72      -32.82     56.56 o 
   6  25   3        1.05       -9.66     54.83 o 
   7  25   3      476.16      491.99     64.39 o 
   8  25   3        1.09      119.98     80.01 o 
   9  25   3      473.53      480.50     88.41 o 
  10  25   3       88.25      137.08     80.70 o 
  11  25   3       76.54      163.37     84.69 o 
  12  25   3        1.37       12.26     84.51 o 
  13  25   3       35.49       31.22     90.14 o 
 -15  26   3       27.32      107.22     70.30 o 
 -14  26   3        8.35        3.34     64.37 o 
 -13  26   3      262.46      258.68     65.21 o 
 -12  26   3       37.44       81.39     64.39 o 
 -11  26   3      183.93      156.93     59.08 o 
 -10  26   3      420.38      368.43     55.47 o 
  -9  26   3      105.22       54.32     58.49 o 
  -8  26   3      582.05      598.31     65.48 o 
  -7  26   3        0.49       35.50     57.71 o 
  -6  26   3       72.18        1.48     45.37 o 
  -5  26   3       89.84       26.76     53.33 o 
  -4  26   3       40.32      -18.51     51.58 o 
  -3  26   3      138.25      138.44    117.22 o 
  -2  26   3      335.82      256.14     66.72 o 
  -1  26   3      452.06      606.00     70.48 o 
   0  26   3     1401.61     1213.54     58.55 o 
   1  26   3      633.24      797.54     55.18 o 
   2  26   3       43.25       55.37     44.24 o 
   3  26   3       48.63       47.05     42.38 o 
   4  26   3       87.68      -17.16     59.21 o 
   5  26   3      614.29      613.68     83.98 o 
   6  26   3        2.34      -27.97     67.08 o 
   7  26   3      176.81      200.31     76.40 o 
   8  26   3       17.82       27.10     75.61 o 
   9  26   3       16.13      -12.10     80.09 o 
  10  26   3      288.20      376.52     86.75 o 
  11  26   3       37.07       75.23     86.18 o 
  12  26   3      201.23      285.75     95.11 o 
 -14  27   3       27.42       84.17    117.02 o 
 -13  27   3      151.35      114.07     85.70 o 
 -12  27   3        4.78      -52.52     52.52 o 
 -11  27   3       21.97       19.22     73.72 o 
 -10  27   3       54.95      113.67     61.28 o 
  -9  27   3       19.11      -39.32     59.90 o 
  -8  27   3       89.47      128.19     59.45 o 
  -7  27   3        0.44       61.75     59.33 o 
  -6  27   3        2.52      -33.58     42.07 o 
  -5  27   3      224.20      215.64     96.06 o 
  -4  27   3        2.67      -38.69     53.54 o 
  -3  27   3      240.37      153.40     53.30 o 
  -2  27   3        7.82      -42.79     42.79 o 
  -1  27   3        3.27      -11.07     44.70 o 
   0  27   3      187.11      133.57     52.65 o 
   1  27   3       16.40       16.45     56.66 o 
   2  27   3       39.94        4.34     91.83 o 
   3  27   3      144.15      116.65     78.59 o 
   4  27   3       24.99      -30.98     75.47 o 
   5  27   3       22.98      -46.76     77.61 o 
   6  27   3       14.71      -69.24     79.36 o 
   7  27   3       52.03        0.74     76.41 o 
   8  27   3        0.16      -44.55     76.75 o 
   9  27   3      110.23       25.84    110.40 o 
  10  27   3        0.83      -83.21     83.21 o 
  11  27   3       33.72      -15.78     83.54 o 
  12  27   3       11.34      113.00     91.05 o 
 -13  28   3       77.74      130.12     83.77 o 
 -12  28   3       14.62      -63.77     63.77 o 
 -11  28   3       14.80      -19.56     64.06 o 
 -10  28   3       38.89       12.85     62.35 o 
  -9  28   3       54.88       40.47     60.38 o 
  -8  28   3      697.87      692.05     71.12 o 
  -7  28   3       54.05      -33.07     59.78 o 
  -6  28   3      121.82       15.37     40.38 o 
  -5  28   3       16.95       98.38     56.37 o 
  -4  28   3        5.90      -26.26     53.88 o 
  -3  28   3       52.79      -20.95     52.50 o 
  -2  28   3       61.94       -1.38     55.19 o 
  -1  28   3       45.65      -24.58     69.62 o 
   0  28   3       50.93      -72.20     72.20 o 
   1  28   3      143.96       87.89     76.79 o 
   2  28   3       52.09       -7.10     72.02 o 
   3  28   3       54.37      -98.88    126.99 o 
   4  28   3      288.38      218.00     80.25 o 
   5  28   3       52.19       32.59     72.46 o 
   6  28   3       38.72      -56.66     77.18 o 
   7  28   3      127.41      133.85     87.07 o 
   8  28   3        1.11      -62.57     83.69 o 
   9  28   3       22.58      -14.82     79.94 o 
  10  28   3       40.66       95.24     91.17 o 
  11  28   3        9.48      -64.91     82.14 o 
 -13  29   3       28.56       20.29     83.35 o 
 -12  29   3       82.97       99.35     65.87 o 
 -11  29   3       63.30       34.46     73.11 o 
 -10  29   3       22.08      -30.52     61.96 o 
  -9  29   3      215.41      169.52     63.66 o 
  -8  29   3       58.57       -6.15     61.90 o 
  -7  29   3      129.71      100.95     72.75 o 
  -6  29   3       20.44      -22.65     35.04 o 
  -5  29   3       53.53      189.63     77.77 o 
  -4  29   3      139.59      189.58     79.66 o 
  -3  29   3      548.97      432.75    112.71 o 
  -2  29   3       51.19       56.21     77.29 o 
  -1  29   3      170.27       96.71     69.95 o 
   0  29   3      348.68      186.60    124.05 o 
   1  29   3      696.49      486.00     89.07 o 
   2  29   3      103.89      -36.62    187.92 o 
   3  29   3       42.87      -74.24     74.24 o 
   4  29   3        2.65      -24.76     76.49 o 
   5  29   3       19.21      -28.53     77.79 o 
   6  29   3       40.34       93.29     81.20 o 
   7  29   3        2.06      -45.16     83.66 o 
   8  29   3        6.30       18.88     82.71 o 
   9  29   3      275.97      328.17    101.28 o 
  10  29   3        3.60      -31.37     84.99 o 
  11  29   3        6.29       18.65     93.46 o 
 -12  30   3        1.22       43.95     67.69 o 
 -11  30   3        1.61      -39.37     65.89 o 
 -10  30   3       46.94      104.70    149.44 o 
  -9  30   3       19.15       20.58     85.76 o 
  -8  30   3       28.82       80.34     77.75 o 
  -7  30   3      143.24      124.17     87.05 o 
  -6  30   3        6.89       75.97     65.77 o 
  -5  30   3        2.36      140.16    106.03 o 
  -4  30   3       34.70       22.83     79.62 o 
  -3  30   3       11.97      107.83     79.09 o 
  -2  30   3       46.81       60.14     74.24 o 
  -1  30   3        6.64       99.41     80.05 o 
   0  30   3       20.77       16.63     74.18 o 
   1  30   3        1.01      -54.55     78.74 o 
   2  30   3      105.42      -11.70     82.09 o 
   3  30   3      472.24      278.75     85.47 o 
   4  30   3        1.24      -57.44     83.72 o 
   5  30   3       29.37      -80.73     84.52 o 
   6  30   3       59.23      -49.79     85.05 o 
   7  30   3       45.95       41.11     89.57 o 
   8  30   3       16.32      -47.44     82.25 o 
   9  30   3        2.31       53.02     86.30 o 
  10  30   3       33.43       15.51     90.49 o 
 -11  31   3       23.88      112.26     91.16 o 
 -10  31   3      309.64      405.54     89.69 o 
  -9  31   3        8.81      -82.93     82.93 o 
  -8  31   3      181.53      141.91     87.26 o 
  -7  31   3        4.75      -54.10    101.37 o 
  -6  31   3        8.56       17.45     84.57 o 
  -5  31   3        0.15       41.46     77.51 o 
  -4  31   3        8.02      156.93     81.64 o 
  -3  31   3       19.61       78.69    164.86 o 
  -2  31   3      117.73      136.78     78.13 o 
  -1  31   3        0.50       62.92     77.61 o 
   0  31   3        1.26       70.11     77.72 o 
   1  31   3      125.72      108.24     80.13 o 
   2  31   3       91.57       10.91     84.21 o 
   3  31   3        9.58       27.20     80.17 o 
   4  31   3        8.30       42.97     88.12 o 
   5  31   3        0.14       15.90     89.44 o 
   6  31   3        5.22      -48.38     87.91 o 
   7  31   3      274.06      268.75     96.31 o 
   8  31   3       29.59      -71.36     88.97 o 
   9  31   3      191.62      229.80     97.09 o 
 -11  32   3       31.42       21.02     91.89 o 
 -10  32   3       20.17       75.14     86.63 o 
  -9  32   3        0.97      191.76     88.74 o 
  -8  32   3       30.91       -6.13     89.22 o 
  -7  32   3       18.15       66.20     84.19 o 
  -6  32   3       18.56       99.13     85.52 o 
  -5  32   3       27.21       99.44     80.35 o 
  -4  32   3       34.21      109.28     77.84 o 
  -3  32   3       89.17      180.08     81.84 o 
  -2  32   3      159.13      194.10     87.26 o 
  -1  32   3      116.01      265.18     83.21 o 
   0  32   3      163.50      122.55     87.72 o 
   1  32   3       35.34       17.20     93.58 o 
   2  32   3      201.43      118.42     82.90 o 
   3  32   3        0.38      -84.65     84.65 o 
   4  32   3       10.56     -104.33    136.49 o 
   5  32   3        1.14       96.75     93.36 o 
   6  32   3        4.63      -37.35     90.97 o 
   7  32   3        0.37      -12.99     92.46 o 
   8  32   3       25.46      -35.84     92.47 o 
 -10  33   3        9.10       -4.23     90.31 o 
  -9  33   3       17.60       71.52     87.69 o 
  -8  33   3        7.29      -29.62     81.91 o 
  -7  33   3       38.15       76.80     91.60 o 
  -6  33   3       93.48      115.67     83.01 o 
  -5  33   3        9.77      220.06    182.93 o 
  -4  33   3       68.58      157.52    156.14 o 
  -3  33   3       70.99      175.74     86.97 o 
  -2  33   3      121.09      196.03    115.25 o 
  -1  33   3        4.05       50.71     88.66 o 
   0  33   3        6.77      -78.87     78.87 o 
   1  33   3       73.00      100.43     89.91 o 
   2  33   3      123.58      132.89    124.20 o 
   3  33   3      153.66      119.67     91.11 o 
   4  33   3        3.99       29.49     84.67 o 
   5  33   3       18.21      -54.49     92.31 o 
   6  33   3        7.87      -91.10     91.10 o 
   7  33   3        0.59      -10.07     89.49 o 
  -9  34   3       19.62       82.31    147.42 o 
  -8  34   3       32.60       -1.21     88.66 o 
  -7  34   3       98.76       42.59     83.48 o 
  -6  34   3        5.42       40.39     86.72 o 
  -5  34   3        1.15      148.72    120.51 o 
  -4  34   3       17.59       81.06     83.41 o 
  -3  34   3        0.22       88.29     87.96 o 
  -2  34   3        1.91       27.88    233.47 o 
  -1  34   3        0.13       63.46     82.79 o 
   0  34   3        1.35      107.36     90.63 o 
   1  34   3       38.81       77.23     86.96 o 
   2  34   3       14.48      -82.73     82.73 o 
   3  34   3        7.30      -81.52     81.52 o 
   4  34   3       29.32      -42.55     89.51 o 
   5  34   3        7.00        6.41     93.75 o 
   6  34   3        2.06      -55.34     92.88 o 
  -7  35   3        8.60       12.89     89.37 o 
  -6  35   3        1.53      156.24     89.32 o 
  -5  35   3        5.38      147.51     95.18 o 
  -4  35   3       61.07      211.54    162.91 o 
  -3  35   3       19.02      157.47     91.66 o 
  -2  35   3        9.85      156.60    125.33 o 
  -1  35   3       21.67      124.77     91.19 o 
   0  35   3       31.52       84.63    147.43 o 
   1  35   3       38.76       37.58     91.49 o 
   2  35   3       37.99        1.94     88.05 o 
   3  35   3      117.75      316.79     99.01 o 
   4  35   3        0.25       18.13     93.23 o 
   5  35   3       14.43     -119.67    122.59 o 
  -6  36   3        0.17      -64.05     86.76 o 
  -5  36   3        7.18       71.24     93.47 o 
  -4  36   3        3.71       22.70    185.48 o 
  -3  36   3        3.14       56.70    170.04 o 
  -2  36   3       26.57      -82.92    109.72 o 
  -1  36   3       59.53      178.35     94.99 o 
   0  36   3        7.43       -6.63     89.33 o 
   1  36   3       35.56      114.85    171.08 o 
   2  36   3        0.90       17.93    237.27 o 
   3  36   3        4.53        1.64     96.11 o 
  -3  37   3       27.35      167.37     93.86 o 
  -2  37   3       32.44      172.16     94.13 o 
  -1  37   3       90.20      170.10    123.80 o 
   0  37   3        2.30      105.70    152.74 o 
 -20   0   4      266.45      304.52     79.50 o 
 -19   0   4        0.71       94.01    199.81 o 
 -18   0   4       44.54      -10.25     68.03 o 
 -17   0   4      304.70      280.62     76.52 o 
 -16   0   4       85.45      182.92     72.40 o 
 -15   0   4      163.44      270.82     69.06 o 
 -14   0   4     3471.39     3536.79    127.74 o 
 -13   0   4       56.01      144.47     59.97 o 
 -12   0   4     2681.96     2942.53    108.36 o 
 -11   0   4      290.71      385.14     58.81 o 
 -10   0   4     2536.49     2526.46     95.32 o 
  -9   0   4     1040.73     1071.32     65.20 o 
  -8   0   4      288.35      216.28     26.13 o 
  -7   0   4      819.98      779.69     40.83 o 
  -6   0   4      636.99      736.81     26.27 o 
  -5   0   4     2305.46     2316.83     45.55 o 
  -4   0   4     7514.15     7034.80     91.21 o 
  -3   0   4     6229.43     6485.00    102.23 o 
  -2   0   4      760.91      608.76     42.00 o 
  -1   0   4     6156.08     6532.16    287.80 o 
   0   0   4     6134.80     5893.56     90.31 o 
   1   0   4      422.79      457.27     22.34 o 
   2   0   4     1414.76     1395.82     31.57 o 
   3   0   4      788.06      751.65     24.69 o 
   4   0   4    10406.22     9685.60    148.13 o 
   5   0   4      214.53      256.19     25.41 o 
   6   0   4     4701.25     4377.73    138.25 o 
   7   0   4      115.97      178.56     52.24 o 
   8   0   4        0.30      -39.67     49.90 o 
   9   0   4     4179.34     4144.69    144.36 o 
  10   0   4       34.73       -3.23     63.68 o 
  11   0   4     2608.23     2467.39    128.62 o 
  12   0   4        0.17      -49.46     49.46 o 
  13   0   4      416.67      303.55     89.72 o 
  14   0   4       39.95      -76.18     76.18 o 
  15   0   4      636.86      682.99     95.57 o 
  16   0   4       25.96       28.35     86.29 o 
  17   0   4      298.00      356.17     96.67 o 
 -20   1   4       11.71       72.67     58.79 o 
 -19   1   4      292.49      359.38     72.79 o 
 -18   1   4      141.19      107.70     54.52 o 
 -17   1   4       28.73       86.12     50.05 o 
 -16   1   4      445.06      380.41     53.33 o 
 -15   1   4       53.49      123.18     54.52 o 
 -14   1   4      293.51      342.99     64.89 o 
 -13   1   4      603.28      730.12     65.16 o 
 -12   1   4        4.12       77.09     37.68 o 
 -11   1   4     2500.61     2472.06     70.00 o 
 -10   1   4      535.35      564.63     43.39 o 
  -9   1   4     3283.14     3037.62     72.13 o 
  -8   1   4      287.11      258.25     16.72 o 
  -7   1   4      393.34      321.07     13.99 o 
  -6   1   4      796.22      743.13     22.01 o 
  -5   1   4      203.90      269.35     11.54 o 
  -4   1   4       87.52       68.54     11.02 o 
  -3   1   4    13076.14    13237.53    131.72 o 
  -2   1   4      185.00      218.49     12.37 o 
  -1   1   4    16148.44    15763.16    210.74 o 
   0   1   4      115.55       73.62     10.97 o 
   1   1   4     8220.04     7836.95     83.75 o 
   2   1   4      653.79      743.66     16.46 o 
   3   1   4        4.05       17.57     10.24 o 
   4   1   4      240.50      189.93     14.62 o 
   5   1   4      919.22      833.32     23.06 o 
   6   1   4      718.78      717.60     51.52 o 
   7   1   4     3523.22     3290.58     83.74 o 
   8   1   4      160.68      258.04     39.27 o 
   9   1   4      958.91     1047.39     54.34 o 
  10   1   4       26.61       61.55     30.29 o 
  11   1   4      261.52      237.88     43.39 o 
  12   1   4      959.29      910.49     54.05 o 
  13   1   4       37.41       44.90     45.86 o 
  14   1   4        8.92       12.58     49.24 o 
  15   1   4      193.90      139.21     58.24 o 
  16   1   4       23.36       65.58     61.29 o 
  17   1   4      189.97      126.90     79.92 o 
 -20   2   4        5.56       27.95     69.16 o 
 -19   2   4      196.34      229.61     66.69 o 
 -18   2   4      139.64      144.87     53.76 o 
 -17   2   4      631.51      648.62     55.35 o 
 -16   2   4      659.60      393.67     52.02 o 
 -15   2   4       72.50       88.32     45.42 o 
 -14   2   4        6.88       -6.40     54.18 o 
 -13   2   4       97.31      169.41     47.68 o 
 -12   2   4       73.09       97.43     38.89 o 
 -11   2   4     1943.57     2182.97     75.90 o 
 -10   2   4     3466.15     3314.58     78.67 o 
  -9   2   4     1360.97     1232.46     70.34 o 
  -8   2   4     5142.52     4907.72     65.82 o 
  -7   2   4     1193.33     1239.60     25.05 o 
  -6   2   4     1893.10     1796.66     29.59 o 
  -5   2   4     1768.69     1761.45     38.86 o 
  -4   2   4      442.93      523.75     11.43 o 
  -3   2   4     3477.44     3444.26     40.86 o 
  -2   2   4      369.66      351.09     15.58 o 
  -1   2   4     2358.04     2041.35     36.39 o 
   0   2   4     9316.83     9028.00    115.77 o 
   1   2   4      563.42      677.05     18.08 o 
   2   2   4     8041.38     7538.99     81.69 o 
   3   2   4      407.78      445.66     15.26 o 
   4   2   4     5254.16     5190.60     64.82 o 
   5   2   4      108.05      137.98     19.96 o 
   6   2   4     1068.98     1104.85     46.29 o 
   7   2   4      367.97      522.18     40.65 o 
   8   2   4     7927.85     7715.27    151.64 o 
   9   2   4        5.01        9.43     34.46 o 
  10   2   4     6241.88     5641.38    110.51 o 
  11   2   4       56.51       50.36     35.49 o 
  12   2   4        3.62      -42.56     42.56 o 
  13   2   4       43.23       -2.68     45.66 o 
  14   2   4      578.44      507.91     55.55 o 
  15   2   4      374.95      375.41     56.53 o 
  16   2   4      663.75      789.72     71.91 o 
  17   2   4       58.47       25.67     64.14 o 
 -20   3   4       40.57       18.83     58.49 o 
 -19   3   4       40.31      104.84     55.46 o 
 -18   3   4        0.87       15.50     52.68 o 
 -17   3   4       13.73       48.63     51.48 o 
 -16   3   4       64.91       50.12     48.95 o 
 -15   3   4       41.47      107.06     45.56 o 
 -14   3   4        0.99      -13.84     41.27 o 
 -13   3   4      625.08      597.30     48.15 o 
 -12   3   4      112.77      108.56     47.16 o 
 -11   3   4      122.21      106.28     36.11 o 
 -10   3   4      196.73      166.71     36.04 o 
  -9   3   4       28.86       46.39     30.43 o 
  -8   3   4     3484.56     3402.39     46.74 o 
  -7   3   4      311.15      330.63     15.55 o 
  -6   3   4       37.66       40.85     10.50 o 
  -5   3   4      637.58      671.37     20.82 o 
  -4   3   4      137.75      138.52      7.69 o 
  -3   3   4       12.72       40.63     10.51 o 
  -2   3   4      189.86      202.42     12.29 o 
  -1   3   4      373.59      393.30     13.98 o 
   0   3   4      242.99      236.86     16.55 o 
   1   3   4      152.75      149.65     10.93 o 
   2   3   4       13.81        8.52     10.35 o 
   3   3   4      283.60      338.41     14.83 o 
   4   3   4      225.17      286.53     15.32 o 
   5   3   4        4.32       16.99     13.81 o 
   6   3   4     1715.61     1559.99     55.64 o 
   7   3   4      146.77      164.96     35.78 o 
   8   3   4      246.51      281.12     40.26 o 
   9   3   4      338.85      341.63     38.55 o 
  10   3   4       46.39       56.90     42.25 o 
  11   3   4       20.27      -34.74     46.04 o 
  12   3   4      633.80      701.80     51.30 o 
  13   3   4       38.54       22.15     54.45 o 
  14   3   4       24.68      -47.64     47.64 o 
  15   3   4       17.80        4.49     51.21 o 
  16   3   4        4.29       13.63     61.35 o 
  17   3   4        8.32      -37.14     92.25 o 
 -20   4   4       15.31      104.79     59.67 o 
 -19   4   4       94.52      159.36     56.15 o 
 -18   4   4       97.68       61.32     67.23 o 
 -17   4   4      164.50       84.78     57.58 o 
 -16   4   4      344.57      280.37     51.78 o 
 -15   4   4       35.30       27.12     44.55 o 
 -14   4   4        7.05       21.61     54.21 o 
 -13   4   4       41.25      206.82     42.82 o 
 -12   4   4       22.28      -10.49     37.70 o 
 -11   4   4     1115.44     1338.26    145.30 o 
 -10   4   4     1187.41     1286.86     51.88 o 
  -9   4   4     1980.29     1744.00     55.48 o 
  -8   4   4     2193.25     2142.73     34.89 o 
  -7   4   4      147.43      111.79     13.96 o 
  -6   4   4      784.10      797.82     27.44 o 
  -5   4   4     3928.67     4084.17     44.14 o 
  -4   4   4      144.76      197.08     11.01 o 
  -3   4   4     4648.08     4420.30     55.36 o 
  -2   4   4      129.11      164.30     14.99 o 
  -1   4   4     5845.73     5627.41     66.65 o 
   0   4   4     5829.56     5798.59     73.52 o 
   1   4   4     1667.98     1784.39     27.59 o 
   2   4   4     8397.34     8164.23     93.56 o 
   3   4   4     8188.95     8243.26     95.46 o 
   4   4   4      590.65      525.91     25.75 o 
   5   4   4     1960.51     1851.90     33.30 o 
   6   4   4      605.30      578.32     39.36 o 
   7   4   4       10.38       33.42     34.58 o 
   8   4   4     5325.55     5040.84    111.20 o 
   9   4   4       19.65       18.75     47.41 o 
  10   4   4     4126.78     3899.60     98.67 o 
  11   4   4      218.74      141.90     46.88 o 
  12   4   4        0.16        3.79     46.35 o 
  13   4   4      160.42      151.79     48.09 o 
  14   4   4      484.05      577.36     63.61 o 
  15   4   4      127.75      142.82     54.73 o 
  16   4   4       36.46       75.55     55.19 o 
 -20   5   4        1.61      -27.40     57.30 o 
 -19   5   4       51.60       22.63     57.20 o 
 -18   5   4        0.58       -6.65     51.88 o 
 -17   5   4       79.98       52.11     52.63 o 
 -16   5   4       13.31       56.25     46.78 o 
 -15   5   4       71.38       85.98     44.15 o 
 -14   5   4        2.99       -5.98     43.79 o 
 -13   5   4     1033.03     1162.09     54.32 o 
 -12   5   4      324.32      413.72     45.18 o 
 -11   5   4     1928.16     1787.47     60.48 o 
 -10   5   4       86.78      181.91     36.11 o 
  -9   5   4     2639.82     2420.23     63.25 o 
  -8   5   4       96.76       96.17     16.50 o 
  -7   5   4      345.64      302.59     14.40 o 
  -6   5   4       52.79       46.74     10.47 o 
  -5   5   4     3133.59     3490.76     41.40 o 
  -4   5   4      189.66      210.55      9.09 o 
  -3   5   4     5165.87     5125.63     62.70 o 
  -2   5   4     1005.47     1006.35     32.80 o 
  -1   5   4     2345.29     2393.99     34.59 o 
   0   5   4      944.01     1017.67     38.99 o 
   1   5   4      595.03      584.89     15.70 o 
   2   5   4     3950.21     3946.02     50.74 o 
   3   5   4      342.91      400.28     15.94 o 
   4   5   4      769.21      826.68     22.38 o 
   5   5   4     1437.22     1364.02     29.04 o 
   6   5   4     1690.98     1764.85     76.61 o 
   7   5   4     3658.50     3344.05     85.20 o 
   8   5   4      771.14      875.08     59.11 o 
   9   5   4     2787.75     2805.30    132.68 o 
  10   5   4        8.54       31.92     41.79 o 
  11   5   4      423.20      428.43     50.53 o 
  12   5   4      145.91       97.86     49.23 o 
  13   5   4      845.34      775.07     60.16 o 
  14   5   4       24.31       69.51     50.85 o 
  15   5   4      653.08      783.76    121.92 o 
  16   5   4       75.18       10.71     57.15 o 
 -20   6   4       21.47      193.40     98.62 o 
 -19   6   4       39.74       62.98     74.16 o 
 -18   6   4      111.02      141.10     55.51 o 
 -17   6   4      154.46      192.01     53.75 o 
 -16   6   4       74.07       96.45     61.48 o 
 -15   6   4      432.51      403.63     52.44 o 
 -14   6   4     1098.06     1158.30     55.72 o 
 -13   6   4       55.34       82.94     40.03 o 
 -12   6   4     3093.75     3341.34    150.79 o 
 -11   6   4      459.77      420.11     40.97 o 
 -10   6   4      339.72      394.09     38.47 o 
  -9   6   4     1249.99     1187.87     47.89 o 
  -8   6   4      133.68      111.91     17.04 o 
  -7   6   4        4.87       33.11     12.44 o 
  -6   6   4     2536.15     2432.24     31.04 o 
  -5   6   4     1729.57     1724.17     22.87 o 
  -4   6   4     3840.67     3753.86     39.69 o 
  -3   6   4     2708.21     2886.56     40.66 o 
  -2   6   4     8453.12     7934.84    111.05 o 
  -1   6   4     4828.85     5131.75     92.84 o 
   0   6   4      807.40      806.01     20.25 o 
   1   6   4       56.92       57.97     12.93 o 
   2   6   4       54.12       60.33     12.01 o 
   3   6   4      462.51      524.64     17.58 o 
   4   6   4     2053.81     1860.25     32.70 o 
   5   6   4      225.59      238.62     18.35 o 
   6   6   4     1704.08     1584.22     56.76 o 
   7   6   4      850.62      982.27     55.51 o 
   8   6   4      692.35      646.76     45.10 o 
   9   6   4     1489.51     1654.48     64.93 o 
  10   6   4       12.85      -10.66     42.81 o 
  11   6   4      437.41      465.42     53.34 o 
  12   6   4        0.97      -30.37     47.70 o 
  13   6   4       24.42       13.87     51.02 o 
  14   6   4      147.89      147.55     59.40 o 
  15   6   4      182.15      241.65     61.68 o 
  16   6   4      267.81      298.83     64.90 o 
 -19   7   4      308.53      402.96     67.24 o 
 -18   7   4      205.75      229.33     57.36 o 
 -17   7   4       40.50      -12.85     50.77 o 
 -16   7   4      683.76      742.81     59.16 o 
 -15   7   4       48.11      103.83     46.94 o 
 -14   7   4      261.77      260.28     47.65 o 
 -13   7   4      288.90      340.33     43.17 o 
 -12   7   4       21.97       37.90     38.50 o 
 -11   7   4     1467.00     1397.64     54.38 o 
 -10   7   4     2404.36     2293.29     64.98 o 
  -9   7   4     2694.92     2608.95     65.83 o 
  -8   7   4     1998.03     2048.67     43.75 o 
  -7   7   4     3179.07     3060.43     41.00 o 
  -6   7   4     1138.80     1029.56     19.87 o 
  -5   7   4      196.21      179.72     10.57 o 
  -4   7   4       50.76       32.24     11.33 o 
  -3   7   4     3802.67     3736.48     45.87 o 
  -2   7   4      926.40      930.82     29.44 o 
  -1   7   4    20238.29    19727.66    200.65 o 
   0   7   4     1343.98     1334.21     21.83 o 
   1   7   4    10429.40    10408.90    100.44 o 
   2   7   4      103.50       92.18     12.82 o 
   3   7   4      316.34      306.31     15.72 o 
   4   7   4     2753.30     2748.51     42.10 o 
   5   7   4     3062.07     3027.45     53.73 o 
   6   7   4     3155.62     3036.27     78.93 o 
   7   7   4     1062.09     1041.41     50.18 o 
   8   7   4      167.15      194.40     44.03 o 
   9   7   4      566.92      565.31     48.37 o 
  10   7   4     1707.62     1817.57    112.53 o 
  11   7   4      103.73      187.67     50.04 o 
  12   7   4     1769.51     1827.66     83.58 o 
  13   7   4      230.49      277.70     64.08 o 
  14   7   4       20.31      -52.87     52.87 o 
  15   7   4       10.42       35.16     57.88 o 
  16   7   4      198.57      243.95     66.55 o 
 -19   8   4      367.58      356.51     60.61 o 
 -18   8   4      152.23      144.78     60.26 o 
 -17   8   4      514.75      635.81     65.32 o 
 -16   8   4      271.44      245.68     55.57 o 
 -15   8   4       71.12      117.07     47.49 o 
 -14   8   4       95.19       49.96     43.94 o 
 -13   8   4      113.34      154.71     43.40 o 
 -12   8   4      166.72      227.97     40.71 o 
 -11   8   4     1547.39     1482.35     55.00 o 
 -10   8   4     2912.78     2712.44     70.92 o 
  -9   8   4      764.08      916.85     36.91 o 
  -8   8   4     7959.72     7378.31    109.35 o 
  -7   8   4      491.55      539.55     17.85 o 
  -6   8   4     1372.00     1250.91     21.28 o 
  -5   8   4       48.80       67.24     11.54 o 
  -4   8   4      289.05      324.95     11.69 o 
  -3   8   4      567.82      533.35     18.65 o 
  -2   8   4       71.28       33.08     10.53 o 
  -1   8   4     1220.01     1085.68     18.22 o 
   0   8   4    10996.38    10664.67    106.86 o 
   1   8   4       72.51       41.12     10.93 o 
   2   8   4     3846.66     3774.10     53.26 o 
   3   8   4      368.79      343.71     16.95 o 
   4   8   4       98.25      128.72     20.37 o 
   5   8   4       27.28      133.80     30.69 o 
   6   8   4      771.87      776.76     44.16 o 
   7   8   4      360.04      438.01     40.78 o 
   8   8   4     1739.75     1730.74     63.77 o 
   9   8   4        0.29       45.01     40.84 o 
  10   8   4     2841.59     2756.17     89.00 o 
  11   8   4      286.99      342.56     51.39 o 
  12   8   4       95.18      236.15     51.67 o 
  13   8   4      210.25      242.50     55.65 o 
  14   8   4        6.80      -26.68     55.07 o 
  15   8   4      104.55       93.86     71.89 o 
  16   8   4      122.52       30.49     77.03 o 
 -19   9   4      115.13       20.11     65.93 o 
 -18   9   4        8.80       13.79     52.70 o 
 -17   9   4        2.36       54.87     69.51 o 
 -16   9   4      142.96       87.32     50.88 o 
 -15   9   4      175.57      272.58     50.42 o 
 -14   9   4      369.99      448.46     52.80 o 
 -13   9   4      872.21      936.07     52.54 o 
 -12   9   4      316.87      390.77     65.12 o 
 -11   9   4     1257.05     1217.00     58.47 o 
 -10   9   4      418.89      411.06     38.66 o 
  -9   9   4      111.65      110.55     46.69 o 
  -8   9   4     1075.59     1171.10     47.74 o 
  -7   9   4     1369.32     1481.63     31.96 o 
  -6   9   4      977.67     1128.51     20.98 o 
  -5   9   4     3297.57     3255.54     37.41 o 
  -4   9   4      338.95      338.34     12.47 o 
  -3   9   4     2331.78     2314.90     30.94 o 
  -2   9   4     1097.09     1035.91     19.15 o 
  -1   9   4      174.43      191.32     12.18 o 
   0   9   4       72.57       51.05     11.29 o 
   1   9   4       21.56       23.79     11.50 o 
   2   9   4      127.45      189.08     16.79 o 
   3   9   4     2155.54     2226.28     38.36 o 
   4   9   4      400.49      344.01     22.14 o 
   5   9   4      314.25      380.91     36.25 o 
   6   9   4     4386.52     4010.29     92.12 o 
   7   9   4        2.90      -15.96     39.15 o 
   8   9   4      766.78      876.81     50.88 o 
   9   9   4      152.26      147.11     41.67 o 
  10   9   4     1793.11     1461.16     65.83 o 
  11   9   4       15.18       23.04     44.95 o 
  12   9   4      960.75      918.41     63.87 o 
  13   9   4      315.03      303.94     70.11 o 
  14   9   4      267.52      128.20     71.19 o 
  15   9   4       24.32       29.73     76.70 o 
  16   9   4       14.78      -75.69     75.69 o 
 -19  10   4       25.45       33.01     67.38 o 
 -18  10   4       29.68       33.83     85.48 o 
 -17  10   4        6.90      -59.87     59.87 o 
 -16  10   4      119.19      139.09     50.83 o 
 -15  10   4      310.09      224.96     47.83 o 
 -14  10   4      307.64      282.66     48.43 o 
 -13  10   4      361.96      371.79     46.41 o 
 -12  10   4       15.25        2.05     41.57 o 
 -11  10   4      172.47       82.62     35.65 o 
 -10  10   4        2.58       45.21     33.75 o 
  -9  10   4       42.42       18.62     27.33 o 
  -8  10   4      330.03      388.73     43.96 o 
  -7  10   4      962.35      926.78     29.14 o 
  -6  10   4      413.80      423.18     23.60 o 
  -5  10   4     4083.75     4014.21     44.09 o 
  -4  10   4      120.68      138.17     11.43 o 
  -3  10   4     1030.65     1067.99     23.21 o 
  -2  10   4     1462.48     1416.93     23.73 o 
  -1  10   4     1233.49     1274.38     21.44 o 
   0  10   4     2293.92     2211.33     32.61 o 
   1  10   4       77.38       60.50     12.51 o 
   2  10   4     2736.45     2795.47     43.73 o 
   3  10   4     5206.73     4933.52     72.03 o 
   4  10   4        2.24       36.46     19.26 o 
   5  10   4     4708.64     4498.79    114.71 o 
   6  10   4      514.14      472.29     76.93 o 
   7  10   4     1403.45     1487.21     70.02 o 
   8  10   4       71.17      179.98     57.58 o 
   9  10   4      247.25      264.16     55.75 o 
  10  10   4       91.47      166.94     55.98 o 
  11  10   4     1461.85     1344.78     81.39 o 
  12  10   4       15.20      -10.52     62.08 o 
  13  10   4      673.71      677.61    111.88 o 
  14  10   4        0.09     -110.36    121.75 o 
  15  10   4        2.96      -33.46     72.39 o 
  16  10   4        8.15       55.64     81.79 o 
 -19  11   4       18.44       -0.78     65.89 o 
 -18  11   4      116.42       86.50     65.16 o 
 -17  11   4       40.93      -11.64     60.65 o 
 -16  11   4      178.03      255.32     76.93 o 
 -15  11   4      119.52      163.20     56.33 o 
 -14  11   4       78.55       34.46     54.76 o 
 -13  11   4      260.25      309.63     47.30 o 
 -12  11   4      410.35      484.44     55.72 o 
 -11  11   4      974.23     1093.49     49.47 o 
 -10  11   4      113.96       27.39     40.43 o 
  -9  11   4      222.38      297.26     36.47 o 
  -8  11   4     1353.51     1351.38     44.28 o 
  -7  11   4       17.89       -9.30     20.96 o 
  -6  11   4       18.50       28.81     14.11 o 
  -5  11   4     3049.95     3060.56     36.86 o 
  -4  11   4      150.65      109.94     15.75 o 
  -3  11   4     1190.89     1168.23     20.27 o 
  -2  11   4       29.00        4.96      9.48 o 
  -1  11   4        4.63       -0.74     11.81 o 
   0  11   4     1418.98     1295.05     27.44 o 
   1  11   4      414.30      348.21     15.99 o 
   2  11   4     2896.80     2817.74     39.84 o 
   3  11   4       29.88      -14.06     19.01 o 
   4  11   4      731.34      723.41     50.40 o 
   5  11   4      840.73      756.82     53.11 o 
   6  11   4     2244.98     1980.81     95.14 o 
   7  11   4      346.95      463.77     51.82 o 
   8  11   4      745.21      865.12     60.74 o 
   9  11   4      641.55      729.20     61.73 o 
  10  11   4       13.03       43.54     53.36 o 
  11  11   4        0.67      -49.62     55.55 o 
  12  11   4       37.45       -6.54     62.67 o 
  13  11   4      739.78      720.30    119.06 o 
  14  11   4       11.68       36.65     67.31 o 
  15  11   4      522.00      565.91     82.85 o 
  16  11   4       61.53      130.46     76.95 o 
 -19  12   4       42.76       82.87     68.68 o 
 -18  12   4       37.72       87.64     62.95 o 
 -17  12   4       33.10      100.14     64.51 o 
 -16  12   4       68.16       86.44     58.00 o 
 -15  12   4       58.71       31.18     54.49 o 
 -14  12   4      599.29      615.21     66.72 o 
 -13  12   4      326.79      265.99     56.15 o 
 -12  12   4      569.06      562.48     72.23 o 
 -11  12   4      370.51      354.18     52.22 o 
 -10  12   4       97.94       52.91     43.44 o 
  -9  12   4      272.96      284.32     36.81 o 
  -8  12   4       62.05       78.17     28.33 o 
  -7  12   4        3.59       37.27     29.40 o 
  -6  12   4     2765.14     2443.86     47.00 o 
  -5  12   4      301.24      279.64     17.28 o 
  -4  12   4     1253.42     1130.95     22.03 o 
  -3  12   4      431.16      373.86     13.73 o 
  -2  12   4        9.11       18.15     11.99 o 
  -1  12   4      215.86      161.02     14.91 o 
   0  12   4      244.88      304.72     17.55 o 
   1  12   4     1251.73     1153.28     25.37 o 
   2  12   4      852.42      921.32     25.94 o 
   3  12   4     1141.31     1157.18     34.51 o 
   4  12   4     1122.16     1095.59     88.86 o 
   5  12   4      702.61      585.35     48.75 o 
   6  12   4      223.27      267.78     44.64 o 
   7  12   4      962.16      984.13     60.54 o 
   8  12   4     2339.66     2228.64     88.66 o 
   9  12   4      388.37      446.85     56.28 o 
  10  12   4     1385.20     1373.46     88.39 o 
  11  12   4        1.39       14.36     56.93 o 
  12  12   4      100.40       66.96     61.12 o 
  13  12   4       62.02      -55.06     90.28 o 
  14  12   4      670.88      746.07    229.21 o 
  15  12   4       25.30       73.36    136.14 o 
  16  12   4        6.68     -161.19    161.19 o 
 -18  13   4      188.04      275.33     84.89 o 
 -17  13   4      232.20      295.43     64.22 o 
 -16  13   4      304.85      240.12     59.50 o 
 -15  13   4       65.51       33.11     58.71 o 
 -14  13   4       40.16       83.26     56.33 o 
 -13  13   4       13.16       48.27     52.43 o 
 -12  13   4      252.35      339.77     54.24 o 
 -11  13   4      647.57      482.27     53.19 o 
 -10  13   4     1616.12     1810.52     63.57 o 
  -9  13   4     1382.15     1378.31     54.81 o 
  -8  13   4      250.77      292.53     38.33 o 
  -7  13   4     5486.63     5093.97    104.90 o 
  -6  13   4      451.46      525.17     36.73 o 
  -5  13   4      152.00      221.12     20.70 o 
  -4  13   4        8.18       18.48     14.48 o 
  -3  13   4     1114.98     1031.11     36.60 o 
  -2  13   4      536.20      657.92     23.00 o 
  -1  13   4     8054.83     8009.74     85.93 o 
   0  13   4     1815.79     1919.92     34.79 o 
   1  13   4     4154.39     4384.67     66.79 o 
   2  13   4        2.32        8.68     19.58 o 
   3  13   4     1925.68     1890.47     70.20 o 
   5  13   4     1485.57     1351.21     97.62 o 
   6  13   4     1559.32     1583.96     70.49 o 
   7  13   4      669.33      702.74     76.96 o 
   8  13   4      385.42      403.81     56.44 o 
   9  13   4      593.14      710.51     91.69 o 
  10  13   4      434.16      481.88     62.58 o 
  11  13   4      527.59      462.54     65.44 o 
  12  13   4      275.85      152.01     97.25 o 
  13  13   4        8.53       39.15     68.62 o 
  14  13   4        5.63       59.24     89.58 o 
  15  13   4      228.58      346.93    194.43 o 
 -18  14   4      229.78      175.17     84.13 o 
 -17  14   4      177.25      110.66     66.18 o 
 -16  14   4       16.42      -37.66     60.45 o 
 -15  14   4      348.47      282.91     63.30 o 
 -14  14   4      171.53      178.60     56.17 o 
 -13  14   4        1.67        8.32     50.62 o 
 -12  14   4      725.45      674.68     68.91 o 
 -11  14   4      556.05      449.62     51.06 o 
 -10  14   4      573.34      562.82     43.42 o 
  -9  14   4      125.79      197.02     41.08 o 
  -8  14   4     1891.83     1643.58     57.51 o 
  -7  14   4      484.93      679.07     43.23 o 
  -6  14   4      372.19      331.00     27.50 o 
  -5  14   4      122.69      159.45     22.50 o 
  -4  14   4       29.51       -1.24     16.88 o 
  -3  14   4      213.62      180.48     20.54 o 
  -2  14   4     4582.30     4399.35     63.84 o 
  -1  14   4      433.91      487.44     32.76 o 
   0  14   4     4009.87     4013.00     63.20 o 
   1  14   4      980.82     1059.69     40.34 o 
   2  14   4      527.76      521.18     34.31 o 
   3  14   4      433.73      427.95     42.00 o 
   4  14   4      189.20      229.57     48.61 o 
   5  14   4     1438.60     1622.88     72.60 o 
   6  14   4      192.32      277.87     47.21 o 
   7  14   4      469.80      481.20     52.12 o 
   8  14   4       21.36       52.20     50.73 o 
   9  14   4      155.77      171.03     55.93 o 
  10  14   4        0.55       63.66     57.28 o 
  11  14   4      377.39      432.21    108.95 o 
  12  14   4      424.20      270.02     68.16 o 
  13  14   4      105.17      -50.34    118.69 o 
  14  14   4      214.07      119.00     89.67 o 
  15  14   4        4.21      -58.50     70.28 o 
 -18  15   4       10.02       32.41     67.30 o 
 -17  15   4        1.28       51.44     64.65 o 
 -16  15   4       12.34        8.83     62.67 o 
 -15  15   4      249.25      313.85     94.87 o 
 -14  15   4       13.56       -1.39     69.12 o 
 -13  15   4      844.20      898.51     89.04 o 
 -12  15   4      516.02      468.56     56.65 o 
 -11  15   4      708.64      699.99     58.29 o 
 -10  15   4      117.75      179.67     41.51 o 
  -9  15   4       55.20       80.59     38.39 o 
  -8  15   4      647.51      577.79     43.40 o 
  -7  15   4        7.33       17.04     33.27 o 
  -6  15   4      606.59      636.13     32.07 o 
  -5  15   4     2823.83     3138.26     67.12 o 
  -4  15   4     3923.27     3615.61     72.06 o 
  -3  15   4      133.40      148.27     19.97 o 
  -2  15   4     1779.05     1663.10     39.31 o 
  -1  15   4      134.14       91.10     20.66 o 
   0  15   4      166.51      235.09     24.57 o 
   1  15   4        3.47       17.89     69.23 o 
   2  15   4      782.60      802.26     62.44 o 
   3  15   4       71.28      172.83     38.34 o 
   4  15   4      347.99      379.85     51.64 o 
   5  15   4      321.06      469.70     48.87 o 
   6  15   4     3134.31     3036.35    219.12 o 
   7  15   4      427.94      449.78     50.96 o 
   8  15   4        6.61        2.58     48.39 o 
   9  15   4       66.59       92.64     54.81 o 
  10  15   4       85.62      -10.89     54.42 o 
  11  15   4       51.65       -5.37     57.59 o 
  12  15   4      222.17       41.00    104.98 o 
  13  15   4       16.75       47.66     70.22 o 
  14  15   4      149.30       79.87     85.44 o 
  15  15   4       68.77       13.26     81.99 o 
 -18  16   4        3.83      -62.27     73.60 o 
 -17  16   4       10.27       46.46     65.31 o 
 -16  16   4       72.54       31.65     70.41 o 
 -15  16   4      603.53      541.21     67.03 o 
 -14  16   4       49.18      116.42     58.14 o 
 -13  16   4      637.68      603.91     71.74 o 
 -12  16   4        6.91       19.59     53.02 o 
 -11  16   4        1.38      -25.10     81.02 o 
 -10  16   4       41.48       53.70     41.07 o 
  -9  16   4      385.88      520.33     45.55 o 
  -8  16   4      855.75     1023.77     93.73 o 
  -7  16   4      120.74      141.33     36.77 o 
  -6  16   4     1510.08     1645.76     47.47 o 
  -5  16   4     4028.57     3771.62     76.64 o 
  -4  16   4        6.21       34.32     34.31 o 
  -3  16   4        3.38        1.13     14.39 o 
  -2  16   4      331.04      264.76     36.78 o 
  -1  16   4        6.22       33.94     31.37 o 
   0  16   4     1053.31     1124.11     73.94 o 
   1  16   4      161.67      256.66     43.72 o 
   2  16   4      345.42      279.37     56.05 o 
   3  16   4     1869.13     1648.72     90.29 o 
   4  16   4       36.52        6.94     39.07 o 
   5  16   4     6001.15     5378.31    133.79 o 
   6  16   4      603.25      558.01     54.01 o 
   7  16   4      475.06      506.70     56.81 o 
   8  16   4      150.02      150.18     53.68 o 
   9  16   4        9.74      -54.89     54.89 o 
  10  16   4       68.15       74.99     59.03 o 
  11  16   4      458.19      377.13    145.44 o 
  12  16   4       12.76      -51.72    138.64 o 
  13  16   4      439.49      323.15     73.56 o 
  14  16   4      186.35       59.12     70.35 o 
  15  16   4       32.19      -97.64    110.68 o 
 -18  17   4       43.44     -107.30    132.90 o 
 -17  17   4        0.46       65.03     69.65 o 
 -16  17   4      255.04      284.83     67.04 o 
 -15  17   4       23.50      -41.14     59.07 o 
 -14  17   4       55.15       -4.68     58.27 o 
 -13  17   4       26.91      -27.54     53.37 o 
 -12  17   4      178.36      166.54     51.61 o 
 -11  17   4       19.90       -1.77     48.14 o 
 -10  17   4      328.06      354.03     44.70 o 
  -9  17   4       56.86       55.36     43.50 o 
  -8  17   4     1356.94     1322.34     57.18 o 
  -7  17   4       10.31      -31.81     36.00 o 
  -6  17   4      419.49      496.57     41.24 o 
  -5  17   4      823.43      886.33     45.42 o 
  -4  17   4      456.89      424.18     41.31 o 
  -3  17   4      153.77       78.94     76.97 o 
  -2  17   4      990.34      854.61     47.68 o 
  -1  17   4      173.90      149.43     40.54 o 
   0  17   4      653.26      579.55     51.35 o 
   1  17   4      814.14      740.60     54.10 o 
   2  17   4       12.88       50.02     44.21 o 
   3  17   4     2198.82     1945.29     77.69 o 
   4  17   4     1086.35      861.33     86.59 o 
   5  17   4      369.39      461.33    114.97 o 
   6  17   4      144.75      149.39     50.21 o 
   7  17   4       11.02      -49.15     54.17 o 
   8  17   4        1.47        7.97     61.85 o 
   9  17   4      116.41       59.35     58.08 o 
  10  17   4       40.00      -35.47     58.37 o 
  11  17   4      264.29      292.25     67.38 o 
  12  17   4      178.54       61.45    121.41 o 
  13  17   4        8.65      -66.92     66.92 o 
  14  17   4       13.00      -23.44     99.05 o 
 -17  18   4       43.15      -65.76     65.76 o 
 -16  18   4       45.68      119.13     60.72 o 
 -15  18   4      113.78      131.01     62.05 o 
 -14  18   4       15.24        6.57     59.23 o 
 -13  18   4      314.12      340.52     62.33 o 
 -12  18   4        5.09       -3.34     55.40 o 
 -11  18   4       87.70      -26.38     48.95 o 
 -10  18   4      141.11       96.39     41.46 o 
  -9  18   4      175.64      282.87     42.35 o 
  -8  18   4      157.15       69.06     39.83 o 
  -7  18   4      170.39      196.81     39.89 o 
  -6  18   4     1069.87      969.03     51.55 o 
  -5  18   4       99.93      154.24     40.78 o 
  -4  18   4      130.41      119.21     37.08 o 
  -3  18   4      467.51      527.48     46.95 o 
  -2  18   4        5.66      -22.52     36.43 o 
  -1  18   4       44.22        7.00     35.51 o 
   0  18   4       32.07        5.36     44.23 o 
   1  18   4      449.19      401.72     51.43 o 
   2  18   4      419.56      568.60     54.22 o 
   3  18   4     2983.06     2811.75    159.53 o 
   4  18   4      356.92      458.37     52.48 o 
   5  18   4       26.02       10.30     57.34 o 
   6  18   4       77.33       61.83     61.88 o 
   7  18   4      438.10      420.68     71.06 o 
   8  18   4      480.32      538.22     61.38 o 
   9  18   4        0.76       21.59     56.51 o 
  10  18   4       94.49       35.72     63.02 o 
  11  18   4        0.69      -64.02     64.02 o 
  12  18   4      190.96       68.70    117.63 o 
  13  18   4        3.40      -69.38     79.05 o 
  14  18   4      109.96       40.09     72.51 o 
 -17  19   4       55.04       27.50     69.09 o 
 -16  19   4       10.09       35.84     65.88 o 
 -15  19   4      222.74      121.03     64.80 o 
 -14  19   4        2.44      -27.78     59.27 o 
 -13  19   4       48.35       64.95     56.13 o 
 -12  19   4      260.75      371.65     58.62 o 
 -11  19   4      284.28      245.24     58.34 o 
 -10  19   4     1103.75     1280.73     59.58 o 
  -9  19   4     1136.66     1053.33     54.18 o 
  -8  19   4      223.31      360.79     44.46 o 
  -7  19   4     2149.36     1931.23     81.57 o 
  -6  19   4        0.01       63.84     39.10 o 
  -5  19   4      495.62      624.96     48.14 o 
  -4  19   4       58.78      122.13     39.31 o 
  -3  19   4       13.87       21.03     38.28 o 
  -2  19   4      647.64      836.34     47.72 o 
  -1  19   4      551.31      568.90     45.79 o 
   0  19   4      210.62      335.32     42.98 o 
   1  19   4      945.73     1114.97     64.26 o 
   2  19   4        1.54      -16.10     45.72 o 
   3  19   4     1107.76     1329.79    111.11 o 
   4  19   4        3.72       21.01     46.50 o 
   5  19   4      130.64       29.68     48.88 o 
   6  19   4       58.03       63.81     51.40 o 
   7  19   4      422.86      432.17     72.28 o 
   8  19   4       21.50      -28.13     66.09 o 
   9  19   4     1778.64     1891.11    107.20 o 
  10  19   4        6.22       12.38     74.01 o 
  11  19   4      522.80      528.55     87.84 o 
  12  19   4       14.35      -67.84     75.18 o 
  13  19   4      112.74       35.48     77.34 o 
  14  19   4       79.77      249.32    161.67 o 
 -17  20   4       59.54      -67.77     67.77 o 
 -16  20   4        0.21      -33.40     66.08 o 
 -15  20   4       18.06      -51.86     62.70 o 
 -14  20   4      113.20      130.95     61.82 o 
 -13  20   4        7.53       -4.57     55.25 o 
 -12  20   4      195.26      198.08     58.68 o 
 -11  20   4        9.16       19.88     51.33 o 
 -10  20   4      412.15      361.14     66.69 o 
  -9  20   4       17.77        0.40     48.74 o 
  -8  20   4      257.75      134.83     54.63 o 
  -7  20   4        3.60      -27.50     51.30 o 
  -6  20   4       37.01      -30.86     40.80 o 
  -5  20   4       41.42       31.58     40.61 o 
  -4  20   4      339.92      286.60     42.68 o 
  -3  20   4      110.11      154.86     41.73 o 
  -2  20   4     1021.72     1155.83     55.63 o 
  -1  20   4       23.26        3.49     38.57 o 
   0  20   4     1398.11     1457.44     60.27 o 
   1  20   4       79.71       80.51     47.93 o 
   2  20   4       65.21       85.01     48.44 o 
   3  20   4      243.62      166.27     65.72 o 
   4  20   4      272.91      338.19     55.03 o 
   5  20   4       75.94      114.39     52.78 o 
   6  20   4       19.39       62.11     52.93 o 
   7  20   4      143.21      137.17     58.96 o 
   8  20   4       31.34      108.80     57.08 o 
   9  20   4       11.08       25.06    118.35 o 
  10  20   4       81.98      107.15     78.54 o 
  11  20   4       28.41       72.64     75.32 o 
  12  20   4       88.16       41.02     64.10 o 
  13  20   4       13.65      -53.65     67.72 o 
 -16  21   4       18.17      -23.76     66.23 o 
 -15  21   4      137.19      146.41     66.50 o 
 -14  21   4      105.04      152.56     64.76 o 
 -13  21   4      431.47      424.17    101.42 o 
 -12  21   4      122.16       85.85     60.09 o 
 -11  21   4       66.02       -4.91     46.18 o 
 -10  21   4      111.81       70.56     47.84 o 
  -9  21   4      158.13      139.11     57.16 o 
  -8  21   4        5.98       21.57     52.62 o 
  -7  21   4        7.90       44.94     56.80 o 
  -6  21   4      914.18      838.89     81.05 o 
  -5  21   4      452.65      515.93     48.62 o 
  -4  21   4     1791.09     1634.12     75.04 o 
  -3  21   4      219.24      345.81     45.90 o 
  -2  21   4      461.02      563.16     48.46 o 
  -1  21   4        1.71       11.94     39.87 o 
   0  21   4       74.57       57.61     40.81 o 
   1  21   4       50.70      100.69     49.13 o 
   2  21   4      394.80      306.57     52.53 o 
   3  21   4       19.06       28.92     53.15 o 
   4  21   4     1024.28      852.62     64.84 o 
   5  21   4      557.07      675.27     73.90 o 
   6  21   4       99.54      181.69     54.22 o 
   7  21   4      280.00      250.24     58.65 o 
   8  21   4        0.33       90.66     56.25 o 
   9  21   4      537.20      423.18     65.68 o 
  10  21   4      122.41      308.23     87.56 o 
  11  21   4       58.90       95.81     67.32 o 
  12  21   4        0.12       21.51     67.76 o 
  13  21   4        7.12      -21.71     68.69 o 
 -16  22   4        3.23       12.83     66.94 o 
 -15  22   4      261.83      238.85     69.86 o 
 -14  22   4       34.79       16.65     64.63 o 
 -13  22   4      266.10      333.97     77.22 o 
 -12  22   4        9.99       21.48     60.34 o 
 -11  22   4       30.35       32.59     48.90 o 
 -10  22   4       17.64       54.69     67.97 o 
  -9  22   4      308.99      374.73     61.65 o 
  -8  22   4      225.03      239.08     73.54 o 
  -7  22   4      534.93      575.36     60.81 o 
  -6  22   4        0.79      -17.97     50.32 o 
  -5  22   4      529.09      406.50     47.93 o 
  -4  22   4        1.25      -23.14     28.75 o 
  -3  22   4       20.80      -41.72     41.72 o 
  -2  22   4        5.56      -40.69     40.69 o 
  -1  22   4        6.47        5.82     41.13 o 
   0  22   4       34.13       -3.68     41.86 o 
   1  22   4      107.69       64.35     44.11 o 
   2  22   4        4.87      -50.81     50.81 o 
   3  22   4      366.89      252.99     55.80 o 
   4  22   4        2.25      -33.17     52.51 o 
   5  22   4      275.77      302.57     56.78 o 
   6  22   4       18.41       11.73     55.23 o 
   7  22   4       28.37      -21.93     58.22 o 
   8  22   4      131.28      113.65     61.65 o 
   9  22   4        0.15      -10.67     59.87 o 
  10  22   4       24.84       53.03     67.68 o 
  11  22   4       88.92      148.81     69.94 o 
  12  22   4        0.26      -67.16     67.16 o 
  13  22   4        0.65       74.56     70.94 o 
 -15  23   4       71.28       48.10     67.78 o 
 -14  23   4       26.94       91.68     64.24 o 
 -13  23   4        8.46       50.54     63.17 o 
 -12  23   4       46.11      142.16     59.74 o 
 -11  23   4       14.15       13.14     59.93 o 
 -10  23   4      283.40      218.63     60.01 o 
  -9  23   4       43.31       41.44     57.88 o 
  -8  23   4      477.54      585.38     65.00 o 
  -7  23   4      149.95       65.31     54.68 o 
  -6  23   4       74.09       86.49     56.71 o 
  -5  23   4        4.27      -45.39     50.74 o 
  -4  23   4      226.49      144.92     52.39 o 
  -3  23   4        1.00      -42.57     42.57 o 
  -2  23   4       75.78       65.37     47.84 o 
  -1  23   4      191.55      169.90     46.52 o 
   0  23   4       62.98       26.14     44.28 o 
   1  23   4     1137.57     1091.06     58.30 o 
   2  23   4       53.60       49.05     55.42 o 
   3  23   4      890.05      883.95     70.18 o 
   4  23   4       63.10      -37.85     53.79 o 
   5  23   4      409.88      498.73     63.45 o 
   6  23   4       41.25       99.09     57.47 o 
   7  23   4       41.62       -0.35     56.12 o 
   8  23   4        7.75      -53.58     61.00 o 
   9  23   4      326.37      229.14     64.78 o 
  10  23   4      224.31      215.52     69.10 o 
  11  23   4      226.47      174.15     80.53 o 
  12  23   4       27.64      105.15     71.01 o 
 -15  24   4        5.32      -33.57     66.18 o 
 -14  24   4       74.52       64.88     64.45 o 
 -13  24   4       27.01      -12.28     73.93 o 
 -12  24   4       71.72      -26.75     77.67 o 
 -11  24   4       42.82       73.63     91.08 o 
 -10  24   4       75.53      123.34    108.12 o 
  -9  24   4      129.42      146.10     60.53 o 
  -8  24   4       34.95       58.88     58.36 o 
  -7  24   4       22.34      -25.57     79.07 o 
  -6  24   4        1.35      -38.17     57.45 o 
  -5  24   4      117.81       14.20     54.63 o 
  -4  24   4       97.40       69.89     45.46 o 
  -3  24   4        5.13      -47.68     56.29 o 
  -2  24   4       22.24      -10.61     45.05 o 
  -1  24   4       71.59       31.89     48.33 o 
   0  24   4       48.49       48.85     44.55 o 
   1  24   4      157.42      116.54     46.38 o 
   2  24   4        6.49        6.21     45.69 o 
   3  24   4      760.12      763.77     84.86 o 
   4  24   4       10.75      -29.02     55.28 o 
   5  24   4      292.98      277.60     63.81 o 
   6  24   4        6.50       12.63     58.57 o 
   7  24   4       14.92      -28.88     60.69 o 
   8  24   4       74.41       32.49     62.38 o 
   9  24   4        2.19        9.25     62.32 o 
  10  24   4       18.14        2.44     63.32 o 
  11  24   4        1.44      -66.71     66.71 o 
  12  24   4       31.92      -19.31     74.40 o 
 -14  25   4       15.65       37.63     83.76 o 
 -13  25   4        0.87       23.16     81.36 o 
 -12  25   4       28.50      106.11     79.55 o 
 -11  25   4       65.38        6.90     80.27 o 
 -10  25   4      181.20      158.77     63.24 o 
  -9  25   4      191.08      149.69     68.57 o 
  -8  25   4       53.80       79.58     68.05 o 
  -7  25   4      500.44      448.06     64.32 o 
  -6  25   4       20.20       16.74     57.28 o 
  -5  25   4       50.26       28.74     75.28 o 
  -4  25   4      654.18      693.44     72.93 o 
  -3  25   4       24.81      -26.59     46.18 o 
  -2  25   4      494.60      609.76     55.96 o 
  -1  25   4       68.26      114.94     47.02 o 
   0  25   4      100.87       86.76     55.04 o 
   1  25   4      214.53      212.19     48.85 o 
   2  25   4      134.24       79.80     48.37 o 
   3  25   4      451.49      515.02     67.05 o 
   4  25   4        2.05        1.85     54.63 o 
   5  25   4       76.77       11.27     62.70 o 
   6  25   4        6.99       41.74     61.50 o 
   7  25   4      211.98      288.57     66.60 o 
   8  25   4        1.25      -55.26     63.53 o 
   9  25   4      123.93       54.86     67.35 o 
  10  25   4       34.02       37.20     72.92 o 
  11  25   4       12.24      -10.53     86.38 o 
 -14  26   4       48.20      -36.69    109.32 o 
 -13  26   4       27.32      -51.20     80.68 o 
 -12  26   4        3.74       65.68     80.02 o 
 -11  26   4        5.89       60.20     63.64 o 
 -10  26   4      195.55      305.79     64.88 o 
  -9  26   4       56.97      -25.24     61.26 o 
  -8  26   4      102.55       66.17     63.39 o 
  -7  26   4       61.63       -3.66     59.42 o 
  -6  26   4       68.38      128.56     58.44 o 
  -5  26   4       52.65      -48.95     54.97 o 
  -4  26   4      121.90       80.59     66.04 o 
  -3  26   4       27.94       10.50     46.97 o 
  -2  26   4      127.57       70.45     47.88 o 
  -1  26   4      107.44       22.26     47.23 o 
   0  26   4      291.35      233.94     49.88 o 
   1  26   4       10.24      -22.64     47.06 o 
   2  26   4       78.35        2.57     51.04 o 
   3  26   4        3.62      -47.47     59.29 o 
   4  26   4      121.38        9.55     73.33 o 
   5  26   4       10.24      -12.79     58.82 o 
   6  26   4        8.89       -3.67     61.01 o 
   7  26   4      128.50      158.15     64.49 o 
   8  26   4       30.77       90.51     69.02 o 
   9  26   4       26.52      -86.84     86.84 o 
  10  26   4        5.13      -86.62     87.25 o 
  11  26   4      213.77       92.08    121.65 o 
 -13  27   4       70.61      100.18     84.06 o 
 -12  27   4        2.76       66.91     82.01 o 
 -11  27   4       16.25       24.96     64.52 o 
 -10  27   4       30.43       48.28     65.45 o 
  -9  27   4        9.49      -62.43     62.43 o 
  -8  27   4        0.12       -5.87     61.36 o 
  -7  27   4       19.13       65.05     59.65 o 
  -6  27   4       84.25       60.18     60.42 o 
  -5  27   4        0.62      -23.95     23.95 o 
  -4  27   4     1050.54      958.06    166.18 o 
  -3  27   4       15.90      -47.65     47.65 o 
  -2  27   4      394.20      404.09     53.91 o 
  -1  27   4       17.94      -44.37     48.50 o 
   0  27   4       45.64       65.59     49.07 o 
   1  27   4       36.07       62.20     49.02 o 
   2  27   4      348.25      346.40     75.10 o 
   3  27   4      333.08      453.42     55.06 o 
   4  27   4      526.82      411.31     69.98 o 
   5  27   4       47.88      -24.36     64.81 o 
   6  27   4       57.63       34.86     84.47 o 
   7  27   4       16.67       29.45     84.48 o 
   8  27   4        4.66       28.50     83.60 o 
   9  27   4        7.16       16.16     83.91 o 
  10  27   4       29.32       91.07    120.98 o 
 -13  28   4      123.21       77.73     83.84 o 
 -12  28   4       13.92        2.41     84.35 o 
 -11  28   4        0.74       22.47     66.62 o 
 -10  28   4        7.44      -15.02     63.96 o 
  -9  28   4      207.42      236.55     67.69 o 
  -8  28   4       13.99       23.26     63.02 o 
  -7  28   4      233.17      258.39     65.03 o 
  -6  28   4       25.22       -4.69     61.24 o 
  -5  28   4       38.57      -27.34     33.95 o 
  -4  28   4       12.18      -74.56     74.56 o 
  -3  28   4       30.48       17.61     63.50 o 
  -2  28   4      146.67      171.35     55.45 o 
  -1  28   4      280.59      281.89     77.01 o 
   0  28   4      264.92      282.04     54.21 o 
   1  28   4       86.67        6.51     60.31 o 
   2  28   4       76.37       70.29     82.60 o 
   3  28   4        1.35      -57.81     84.80 o 
   4  28   4       26.71      -41.25     80.76 o 
   5  28   4       31.23      131.32     84.77 o 
   6  28   4       15.74      -86.75     86.75 o 
   7  28   4       64.90       85.46     86.86 o 
   8  28   4       47.98      -40.49     85.52 o 
   9  28   4        3.54       25.70     88.08 o 
  10  28   4        9.58      -28.12     87.27 o 
 -12  29   4      113.22       63.44     84.21 o 
 -11  29   4        2.49      -55.40     69.49 o 
 -10  29   4       13.41       22.23     66.51 o 
  -9  29   4      163.39       74.70     66.81 o 
  -8  29   4       14.28      -33.32     62.51 o 
  -7  29   4       33.96       78.70     63.96 o 
  -6  29   4       20.28       60.32     61.73 o 
  -5  29   4       30.95       18.35    107.42 o 
  -4  29   4       10.47      -64.17     64.17 o 
  -3  29   4       40.40      -33.89     51.00 o 
  -2  29   4        2.54       13.61     52.42 o 
  -1  29   4       42.09      -43.83     58.06 o 
   0  29   4       11.53       -6.25     63.69 o 
   1  29   4      164.16       24.25     80.86 o 
   2  29   4       18.17      -47.25    111.93 o 
   3  29   4      211.70      186.72     87.38 o 
   4  29   4        1.92      -84.60     84.60 o 
   5  29   4       36.92      -15.66     84.86 o 
   6  29   4        5.22      -79.53     79.53 o 
   7  29   4       37.38      -90.29     90.29 o 
   8  29   4        0.14       37.35     89.32 o 
   9  29   4       20.19      -51.58     92.14 o 
 -11  30   4        4.90      121.68     71.97 o 
 -10  30   4      138.11      189.19     70.35 o 
  -9  30   4        4.03      130.44     67.87 o 
  -8  30   4        2.58      -64.15     64.15 o 
  -7  30   4        4.40       40.57     63.12 o 
  -6  30   4       28.05      -19.78     64.28 o 
  -5  30   4        2.04       48.90     75.82 o 
  -4  30   4       92.06       98.04    102.35 o 
  -3  30   4       13.69     -117.39    127.56 o 
  -2  30   4       36.51      -20.13    111.43 o 
  -1  30   4       18.27      -22.38     79.57 o 
   0  30   4        2.32      -80.03     80.03 o 
   1  30   4        5.90      -85.09     85.09 o 
   2  30   4      138.69       43.45     98.15 o 
   3  30   4       31.07      -60.01     84.56 o 
   4  30   4        9.59       12.99     86.84 o 
   5  30   4       93.66      161.28     98.72 o 
   6  30   4        2.54      -82.40     90.80 o 
   7  30   4      108.97      189.53     96.94 o 
   8  30   4        5.39      -90.51     90.51 o 
 -10  31   4       31.05      -43.21     69.04 o 
  -9  31   4      113.05       62.70     66.61 o 
  -8  31   4        4.97      -86.86     86.86 o 
  -7  31   4       56.18       77.81     90.20 o 
  -6  31   4       73.97      -47.00     84.77 o 
  -5  31   4       17.48       51.65    125.22 o 
  -4  31   4       27.05       50.86    227.93 o 
  -3  31   4       19.07      -40.66     83.52 o 
  -2  31   4       49.52      -81.71     81.71 o 
  -1  31   4        1.10      -79.01     84.51 o 
   0  31   4       58.67      -29.30     87.94 o 
   1  31   4       15.92       85.45    135.22 o 
   2  31   4        1.89      -85.24     85.44 o 
   3  31   4        0.95      -61.07     87.45 o 
   4  31   4        6.00      -92.94     92.94 o 
   5  31   4        3.90      -87.06     87.06 o 
   6  31   4        2.37      -73.50    154.54 o 
   7  31   4        1.34        6.82     91.51 o 
  -9  32   4        1.89      -39.77     90.10 o 
  -8  32   4        8.10       44.89     89.54 o 
  -7  32   4        0.08       -7.07     94.99 o 
  -6  32   4      169.17      232.19     91.77 o 
  -5  32   4        8.77       48.38    128.67 o 
  -4  32   4       23.25      -78.93    114.02 o 
  -3  32   4        4.84      -19.63     87.63 o 
  -2  32   4        2.76      -85.12     85.12 o 
  -1  32   4       37.10      -45.14     86.57 o 
   0  32   4        1.10      -86.94     86.94 o 
   1  32   4       34.36       61.19    128.47 o 
   2  32   4       10.42      -38.38     88.15 o 
   3  32   4       82.65       -3.36     91.44 o 
   4  32   4        1.89      -43.80     96.80 o 
   5  32   4       15.08       98.67     98.44 o 
   6  32   4       34.51      -33.51    102.47 o 
  -8  33   4        5.05      -31.48     91.34 o 
  -7  33   4        3.22      -60.08     93.05 o 
  -6  33   4       47.95       82.84     95.93 o 
  -5  33   4        1.45       79.06    132.70 o 
  -4  33   4       28.42       57.12     88.87 o 
  -3  33   4        7.76       47.80     84.54 o 
  -2  33   4        0.63       -6.00     87.45 o 
  -1  33   4       29.95      -81.45     82.75 o 
   0  33   4        9.74      102.77     91.63 o 
   1  33   4       16.91      -89.96     89.96 o 
   2  33   4       72.00       48.94     96.89 o 
   3  33   4       15.29      -90.45     90.45 o 
   4  33   4       62.26      -71.95     98.82 o 
   5  33   4        4.43     -102.72    102.72 o 
  -7  34   4       77.50      196.83    144.25 o 
  -6  34   4       46.22      150.30     94.94 o 
  -5  34   4        3.00       36.95    132.72 o 
  -4  34   4       13.36       82.01     85.62 o 
  -3  34   4        1.14        0.95     90.53 o 
  -2  34   4      125.38      137.37    112.97 o 
  -1  34   4       14.73      -59.25    134.99 o 
   0  34   4       78.07       33.95     89.85 o 
   1  34   4      143.75       54.14    100.43 o 
   2  34   4        0.44       35.87     98.51 o 
   3  34   4        0.27        2.05     93.56 o 
   4  34   4       13.18       20.93    101.85 o 
  -5  35   4        0.06      -66.36     87.96 o 
  -4  35   4        6.17       80.05    131.44 o 
  -3  35   4        0.57       16.38    115.40 o 
  -2  35   4        3.13      -30.54    106.33 o 
  -1  35   4        1.02      -56.68     89.80 o 
   0  35   4       44.90       28.12     97.04 o 
   1  35   4       35.39      150.64    119.23 o 
   2  35   4       12.52       13.84     98.82 o 
 -19   1   5        3.57      125.82     69.11 o 
 -18   1   5      174.83      149.92     57.00 o 
 -17   1   5      145.58      207.67     60.62 o 
 -16   1   5      258.37      297.80     52.65 o 
 -15   1   5      407.21      431.73     60.68 o 
 -14   1   5       57.16       77.07     45.16 o 
 -13   1   5      112.94       38.02     43.95 o 
 -12   1   5       55.99      175.88     42.07 o 
 -11   1   5        1.66        5.20     38.16 o 
 -10   1   5     1359.78     1608.80     59.47 o 
  -9   1   5       13.03       40.46     46.43 o 
  -8   1   5     1141.20     1328.49     51.60 o 
  -7   1   5     3811.58     4035.60     79.73 o 
  -6   1   5       80.10      170.00     12.39 o 
  -5   1   5     4547.53     4827.06     49.06 o 
  -4   1   5      195.08      295.24     12.96 o 
  -3   1   5     1527.59     1607.06     35.02 o 
  -2   1   5      818.41      909.70     30.94 o 
  -1   1   5     1195.97     1414.98     49.69 o 
   0   1   5     1147.98      998.94     23.35 o 
   1   1   5     5511.25     6082.46     67.93 o 
   2   1   5     1790.56     1631.86     26.32 o 
   3   1   5     2843.36     3045.83     47.08 o 
   4   1   5      474.09      623.26     52.54 o 
   5   1   5       47.78       71.87     36.17 o 
   6   1   5     2673.14     2846.40     81.45 o 
   7   1   5        4.40       46.87     40.23 o 
   8   1   5     1629.67     1653.37     67.53 o 
   9   1   5        1.80       22.89     49.43 o 
  10   1   5       15.30      -39.85     50.15 o 
  11   1   5      175.39      270.48     54.40 o 
  12   1   5      448.35      593.33     64.85 o 
  13   1   5      903.02     1021.67     72.99 o 
  14   1   5      188.88      204.86     62.81 o 
  15   1   5      427.74      384.22     69.48 o 
 -19   2   5       53.10      -15.12     57.48 o 
 -18   2   5       79.36      123.81     54.64 o 
 -17   2   5      143.09      175.69     55.69 o 
 -16   2   5      138.65      175.76     50.39 o 
 -15   2   5      375.03      353.23     52.45 o 
 -14   2   5       20.86       72.58     45.06 o 
 -13   2   5      203.23      214.55     51.14 o 
 -12   2   5      247.49      317.31     44.02 o 
 -11   2   5      111.28      192.59     40.40 o 
 -10   2   5      284.11      325.33     43.70 o 
  -9   2   5        1.96       45.85     34.24 o 
  -8   2   5     2997.52     3095.18     76.10 o 
  -7   2   5     1444.16     1719.72     50.40 o 
  -6   2   5     1727.03     1822.71     28.48 o 
  -5   2   5      923.91      986.94     32.51 o 
  -4   2   5      162.19      176.19     16.27 o 
  -3   2   5      851.97      785.09     17.06 o 
  -2   2   5       44.65       45.83     13.87 o 
  -1   2   5        9.10       63.25     12.63 o 
   0   2   5      281.19      305.79     20.33 o 
   1   2   5     2287.51     2081.86     29.21 o 
   2   2   5     1331.08     1464.84     24.90 o 
   3   2   5     3968.55     3705.12     54.11 o 
   4   2   5      758.65     1103.72     66.26 o 
   5   2   5      595.63      592.51     45.32 o 
   6   2   5      501.74      546.07     45.84 o 
   7   2   5      286.80      276.20     58.04 o 
   8   2   5      429.17      469.73     48.48 o 
   9   2   5     1408.05     1262.13     63.65 o 
  10   2   5        2.63      -27.72     46.81 o 
  11   2   5      126.67       83.48     53.99 o 
  12   2   5      275.69      411.27     60.01 o 
  13   2   5       13.78      100.83     60.43 o 
  14   2   5      394.62      436.71     79.37 o 
  15   2   5       71.26       90.08     92.08 o 
 -19   3   5      132.27      170.03     57.88 o 
 -18   3   5        1.01       33.53     56.05 o 
 -17   3   5       61.16      200.20     60.43 o 
 -16   3   5      235.55      271.99     50.30 o 
 -15   3   5        0.75      176.65     50.25 o 
 -14   3   5     1352.74     1172.21     59.11 o 
 -13   3   5      215.48      194.38     46.48 o 
 -12   3   5     1911.69     1731.20     64.59 o 
 -11   3   5      253.77      373.96     43.83 o 
 -10   3   5      578.36      650.68     53.47 o 
  -9   3   5      430.19      707.26     44.02 o 
  -8   3   5      309.11      587.19     40.64 o 
  -7   3   5      293.17      518.91     29.86 o 
  -6   3   5     6824.92     6220.55     64.69 o 
  -5   3   5       50.61       28.96     13.36 o 
  -4   3   5     4141.35     3753.04     48.00 o 
  -3   3   5       79.86      129.71     11.71 o 
  -2   3   5     1209.14     1198.64     28.22 o 
  -1   3   5     1199.09     1224.94     28.05 o 
   0   3   5      158.76      426.88     20.73 o 
   1   3   5      256.86      252.18     13.58 o 
   2   3   5       30.46      573.17     44.91 o 
   3   3   5     3377.50     3672.32     53.90 o 
   4   3   5     2026.21     2000.04     61.33 o 
   5   3   5     3419.30     3625.70     89.55 o 
   6   3   5      866.82     1033.22     72.02 o 
   7   3   5      538.21      651.62     49.48 o 
   8   3   5      786.97      945.91     55.60 o 
   9   3   5        2.33       48.30     44.84 o 
  10   3   5      332.39      396.82     55.34 o 
  11   3   5      981.03      918.90     66.06 o 
  12   3   5     1691.24     1745.02     80.50 o 
  13   3   5      129.66      182.96     64.14 o 
  14   3   5      351.04      471.10     71.44 o 
  15   3   5       12.54      -46.67     64.30 o 
 -19   4   5      102.20       68.78     58.22 o 
 -18   4   5       62.27      134.73     55.91 o 
 -17   4   5      316.65      256.65     60.59 o 
 -16   4   5      262.44      352.58     55.39 o 
 -15   4   5      538.66      518.26     51.79 o 
 -14   4   5        6.78      110.33     50.09 o 
 -13   4   5      803.54      718.94     52.47 o 
 -12   4   5       27.00       36.89     39.94 o 
 -11   4   5        8.11       -6.55     38.35 o 
 -10   4   5     1896.99     1918.00     64.16 o 
  -9   4   5     2299.65     2320.76     90.63 o 
  -8   4   5     5525.56     5573.21     96.95 o 
  -7   4   5     3630.54     3400.21     62.47 o 
  -6   4   5     3556.75     3791.40     45.63 o 
  -5   4   5      650.96      627.23     19.59 o 
  -4   4   5      791.95      906.02     21.64 o 
  -3   4   5       36.06       98.71     12.53 o 
  -2   4   5      391.66      462.76     20.48 o 
  -1   4   5     1229.03     1183.80     31.87 o 
   0   4   5      174.30      250.33     16.29 o 
   1   4   5     1358.59     1227.67     25.00 o 
   2   4   5     1249.67     1443.66     26.13 o 
   3   4   5      531.74      647.35     21.99 o 
   4   4   5      854.23     1327.38     43.14 o 
   5   4   5      204.47      413.43     42.82 o 
   6   4   5     2013.38     2260.80     73.59 o 
   7   4   5       90.58      100.34     38.95 o 
   8   4   5        7.68       24.35     41.72 o 
   9   4   5       60.15       74.01     46.52 o 
  10   4   5     1613.20     1731.66     75.05 o 
  11   4   5     1005.86      906.62     64.73 o 
  12   4   5      682.28      847.04     63.73 o 
  13   4   5       82.78       -4.67     56.23 o 
  14   4   5       65.31      102.96     62.82 o 
  15   4   5      143.87      253.91     80.54 o 
 -19   5   5       27.37       -8.31     56.09 o 
 -18   5   5      210.52      235.56     59.65 o 
 -17   5   5      327.05      396.22     58.77 o 
 -16   5   5      446.69      404.94     66.07 o 
 -15   5   5      706.43      667.30     54.92 o 
 -14   5   5      228.31      217.25     47.27 o 
 -13   5   5      109.83      141.46     45.81 o 
 -12   5   5       16.57       88.21     41.92 o 
 -11   5   5       50.08       48.18     39.30 o 
 -10   5   5       28.18      118.48     41.51 o 
  -9   5   5       59.23       22.65     35.60 o 
  -8   5   5       14.44       29.70     44.57 o 
  -7   5   5     3280.11     4200.81     61.53 o 
  -6   5   5      863.69      886.32     19.39 o 
  -5   5   5     2496.70     2937.93     44.63 o 
  -4   5   5      149.93      173.17     15.22 o 
  -3   5   5      110.46      136.84     14.18 o 
  -2   5   5       17.57       28.24      9.56 o 
  -1   5   5      239.66      240.51     15.53 o 
   0   5   5      474.35      466.26     27.85 o 
   1   5   5     5310.94     5560.93     63.73 o 
   2   5   5      838.21      839.79     22.83 o 
   3   5   5    11107.77    10939.45    155.21 o 
   4   5   5       21.89       32.84     32.40 o 
   5   5   5      126.60      153.50     37.17 o 
   6   5   5     1004.88      922.29     52.99 o 
   7   5   5       13.63      -14.90     41.16 o 
   8   5   5     1020.85     1059.47     57.46 o 
   9   5   5        2.47       92.36     48.23 o 
  10   5   5       65.87      119.70     49.87 o 
  11   5   5      960.79     1108.98     92.21 o 
  12   5   5      168.00      325.28     60.67 o 
  13   5   5      339.72      464.19     70.67 o 
  14   5   5       67.47       -1.42     60.79 o 
  15   5   5       11.92       51.57     64.90 o 
 -19   6   5       64.88      100.20     85.92 o 
 -18   6   5       30.92       99.61     57.25 o 
 -17   6   5        1.55       62.79     53.09 o 
 -16   6   5        1.94       15.62     50.45 o 
 -15   6   5       30.16       71.61     45.75 o 
 -14   6   5      462.69      589.18     51.36 o 
 -13   6   5      392.94      463.36     48.91 o 
 -12   6   5      384.21      571.08     47.20 o 
 -11   6   5        5.30       15.11     39.65 o 
 -10   6   5      203.75      207.78     37.65 o 
  -9   6   5      487.31      504.75     40.17 o 
  -8   6   5      284.48      295.44     51.60 o 
  -7   6   5      124.17      206.53     21.85 o 
  -6   6   5        6.84       26.35     13.04 o 
  -5   6   5       47.06       58.14     18.63 o 
  -4   6   5      113.86      148.28     17.15 o 
  -3   6   5      886.55      962.74     24.12 o 
  -2   6   5       13.47       -6.30      9.29 o 
  -1   6   5      509.75      637.17     21.44 o 
   0   6   5      678.03      694.00     22.23 o 
   1   6   5      201.85      245.17     17.44 o 
   2   6   5      453.69      440.19     18.50 o 
   3   6   5     1313.86     1224.18     34.61 o 
   4   6   5     1037.93     1158.13     52.38 o 
   5   6   5       65.18       45.70     35.71 o 
   6   6   5      217.00      164.14     42.03 o 
   7   6   5        7.00       45.38     40.97 o 
   8   6   5      585.30      739.07     53.56 o 
   9   6   5       10.02       -6.05     43.88 o 
  10   6   5      958.65     1033.22     63.75 o 
  11   6   5      290.89      297.63     54.60 o 
  12   6   5       80.74       77.17     57.54 o 
  13   6   5       17.59      -40.10     58.39 o 
  14   6   5      357.50      496.33     68.27 o 
  15   6   5        0.89       42.52     63.83 o 
 -19   7   5       19.75       75.93     64.79 o 
 -18   7   5       64.59       62.28     58.63 o 
 -17   7   5       70.86       18.97     52.26 o 
 -16   7   5       40.32       59.34     50.72 o 
 -15   7   5       77.89      122.06     58.41 o 
 -14   7   5       46.97       62.21     45.48 o 
 -13   7   5       98.07       86.98     42.12 o 
 -12   7   5      112.82      244.96     45.07 o 
 -11   7   5      290.23      259.61     41.73 o 
 -10   7   5     1127.44     1296.83     54.03 o 
  -9   7   5      641.55      654.84     44.33 o 
  -8   7   5      327.26      369.14     33.66 o 
  -7   7   5      791.80     1023.36     32.05 o 
  -6   7   5       17.65       18.96     14.49 o 
  -5   7   5     1666.26     1869.22     38.56 o 
  -4   7   5     1668.89     1966.80     35.46 o 
  -3   7   5      309.19      310.00     21.12 o 
  -2   7   5     2564.41     2600.39     52.18 o 
  -1   7   5      131.40      174.67     22.11 o 
   0   7   5     4308.73     4151.32     69.23 o 
   1   7   5     2378.38     2457.40     36.60 o 
   2   7   5       38.73       42.20     15.82 o 
   3   7   5     3091.59     2906.80     55.31 o 
   4   7   5      207.08      257.44     38.37 o 
   5   7   5      391.27      443.94     42.96 o 
   6   7   5     1160.65     1321.32     58.30 o 
   7   7   5       76.52       41.15     42.37 o 
   8   7   5     1171.66     1026.64     57.59 o 
   9   7   5        2.70      -28.17     45.62 o 
  10   7   5      356.96      258.71     73.81 o 
  11   7   5      319.72      318.72     55.89 o 
  12   7   5       23.50       16.63     56.17 o 
  13   7   5      308.49      304.03     61.26 o 
  14   7   5       36.77       28.18     84.81 o 
  15   7   5       19.03      -70.78    112.55 o 
 -19   8   5       17.75       54.57     66.74 o 
 -18   8   5       21.33       -4.85     65.26 o 
 -17   8   5        2.01      -38.25     59.02 o 
 -16   8   5       28.70      -24.61     51.67 o 
 -15   8   5        3.92       10.10     58.20 o 
 -14   8   5      110.21      155.88     52.54 o 
 -13   8   5      136.66      137.78     75.25 o 
 -12   8   5       11.67       81.60     41.02 o 
 -11   8   5      264.55      348.69     42.44 o 
 -10   8   5       36.29      122.29     38.30 o 
  -9   8   5      843.64     1003.06     47.26 o 
  -8   8   5      297.77      355.36     33.54 o 
  -7   8   5       68.02       74.80     21.51 o 
  -6   8   5       94.21       74.05     19.79 o 
  -5   8   5      788.70     1026.12     27.19 o 
  -4   8   5      212.19      316.07     22.29 o 
  -3   8   5     2559.37     2536.97     46.93 o 
  -2   8   5      663.98      801.38     40.22 o 
  -1   8   5      607.73      780.49     31.67 o 
   0   8   5      213.62      245.36     38.71 o 
   1   8   5     3342.47     3275.71     51.67 o 
   2   8   5       31.01       38.19     18.32 o 
   3   8   5      139.53      150.60     20.82 o 
   4   8   5      486.91      458.45     41.87 o 
   5   8   5     2134.71     2111.07     70.44 o 
   6   8   5      105.67       93.65     40.06 o 
   7   8   5      905.93      947.70     53.33 o 
   8   8   5      476.33      587.99     54.41 o 
   9   8   5      629.93      608.39     55.80 o 
  10   8   5      225.20      213.37     49.38 o 
  11   8   5       10.32      -10.06     49.96 o 
  12   8   5      146.43      204.06     57.12 o 
  13   8   5      249.08      184.65     60.99 o 
  14   8   5      689.69      866.77     80.17 o 
  15   8   5       27.12       -6.18    105.39 o 
 -18   9   5       10.98      -61.37     62.45 o 
 -17   9   5        5.48        7.51     57.76 o 
 -16   9   5       85.30      132.95     62.03 o 
 -15   9   5        0.88       75.20     56.03 o 
 -14   9   5      386.04      331.42     47.43 o 
 -13   9   5      163.21      168.85     45.14 o 
 -12   9   5     1430.97     1336.30     59.02 o 
 -11   9   5        9.94       52.06     39.71 o 
 -10   9   5      294.94      252.22     38.53 o 
  -9   9   5      170.73      102.60     35.17 o 
  -8   9   5      292.30      449.52     44.45 o 
  -7   9   5      176.15      200.25     23.86 o 
  -6   9   5     2074.69     2203.98     46.89 o 
  -5   9   5       35.46       68.92     15.90 o 
  -4   9   5     2269.30     2266.57     43.92 o 
  -3   9   5       40.97       68.14     18.90 o 
  -2   9   5     1909.83     1998.50     64.86 o 
  -1   9   5      247.85      272.90     25.52 o 
   0   9   5       61.18      193.99     12.79 o 
   1   9   5      263.67      286.00     23.49 o 
   2   9   5      859.96     1001.01     33.74 o 
   3   9   5      639.77      711.27     37.77 o 
   4   9   5     1748.09     1728.40     62.74 o 
   5   9   5      856.21      936.88     50.35 o 
   6   9   5       19.04       31.99     40.34 o 
   7   9   5      424.46      501.50     49.37 o 
   8   9   5       11.14      146.86     48.43 o 
   9   9   5      149.85      248.34     61.92 o 
  10   9   5      323.89      335.54     50.76 o 
  11   9   5        4.13       22.93     68.95 o 
  12   9   5       68.34      160.37     66.25 o 
  13   9   5      235.27      217.15     73.45 o 
  14   9   5       92.73       31.99    163.94 o 
  15   9   5       65.00      196.44    128.80 o 
 -18  10   5      105.14      118.59     64.68 o 
 -17  10   5      218.01      260.35     66.43 o 
 -16  10   5      131.18      105.63     60.49 o 
 -15  10   5      925.99      823.26     70.65 o 
 -14  10   5      281.92      386.75     61.17 o 
 -13  10   5      125.89      115.52     54.14 o 
 -12  10   5        3.53      -13.91     48.69 o 
 -11  10   5        5.69       31.09     38.19 o 
 -10  10   5      596.67      662.63     61.83 o 
  -9  10   5     1138.07     1121.14     49.52 o 
  -8  10   5     3008.96     3418.59     92.86 o 
  -7  10   5     3140.09     3160.65     62.60 o 
  -6  10   5     2752.36     2923.39     64.51 o 
  -5  10   5      963.03      978.87     26.09 o 
  -4  10   5      814.70      767.41     23.76 o 
  -3  10   5      973.19     1011.37     38.10 o 
  -2  10   5        2.31       -3.36     19.98 o 
  -1  10   5      468.99      587.26     35.59 o 
   0  10   5       20.35       44.55     15.23 o 
   1  10   5      750.78      752.25     28.30 o 
   2  10   5     1449.06     1587.51     42.53 o 
   3  10   5       20.30      284.74     42.95 o 
   4  10   5     3664.42     3957.26    111.87 o 
   5  10   5       84.51      187.99     52.40 o 
   6  10   5      728.67      936.83     61.64 o 
   7  10   5       68.43      116.54     54.04 o 
   8  10   5      184.93      165.87     77.74 o 
   9  10   5       43.82      156.02     55.83 o 
  10  10   5      948.44     1130.73     78.04 o 
  11  10   5      417.13      355.00     68.57 o 
  12  10   5      462.26      484.44     83.61 o 
  13  10   5       19.04       40.93    146.78 o 
  14  10   5        7.85      -71.16     71.16 o 
 -18  11   5      127.73      131.68     65.52 o 
 -17  11   5      244.00      178.46     81.56 o 
 -16  11   5      157.15      232.85     65.49 o 
 -15  11   5      315.56      350.48     62.19 o 
 -14  11   5      359.52      397.28     61.37 o 
 -13  11   5        2.79       19.42     53.86 o 
 -12  11   5       67.39       90.03     49.56 o 
 -11  11   5      334.80      421.63    101.53 o 
 -10  11   5       72.21       49.93     44.29 o 
  -9  11   5      148.33      204.59     47.16 o 
  -8  11   5      457.16      416.78     41.96 o 
  -7  11   5     1969.08     2218.90     60.35 o 
  -6  11   5      169.65      168.32     22.24 o 
  -5  11   5      147.32      196.39     20.02 o 
  -4  11   5      503.20      582.42     24.87 o 
  -3  11   5        8.52       67.30     17.72 o 
  -2  11   5      136.58      101.09     17.90 o 
  -1  11   5      579.40      493.32     23.14 o 
   0  11   5       75.30      106.51     17.64 o 
   1  11   5      836.32      795.00     29.83 o 
   2  11   5      188.57      189.77     27.98 o 
   3  11   5     3770.73     3689.04    103.30 o 
   4  11   5      103.47      157.55     45.45 o 
   5  11   5      424.22      621.71     62.60 o 
   6  11   5       80.02       27.57     48.15 o 
   7  11   5       48.90       66.35     52.99 o 
   8  11   5        3.76      -17.17     60.22 o 
   9  11   5      772.43      797.87    110.20 o 
  10  11   5        1.23       41.73     65.20 o 
  11  11   5      857.56      993.78    224.38 o 
  12  11   5      145.25      141.72     67.89 o 
  13  11   5       51.68       39.97     73.17 o 
  14  11   5       26.95       17.51    103.51 o 
 -18  12   5      152.40      101.83     78.19 o 
 -17  12   5       20.37       50.26     65.25 o 
 -16  12   5        0.22       31.38     62.06 o 
 -15  12   5        4.57       52.13     60.18 o 
 -14  12   5      644.10      662.85     63.19 o 
 -13  12   5      412.32      360.21     58.50 o 
 -12  12   5      461.02      635.94     64.51 o 
 -11  12   5      574.88      559.88     55.84 o 
 -10  12   5      524.09      579.51     53.61 o 
  -9  12   5      244.06      357.71     49.29 o 
  -8  12   5      555.05      565.06     43.49 o 
  -7  12   5      331.97      588.79     46.28 o 
  -6  12   5      224.67      298.87     43.65 o 
  -5  12   5      896.19      867.29     33.49 o 
  -4  12   5      120.22      201.21     40.69 o 
  -3  12   5     4582.88     4638.40     79.37 o 
  -2  12   5       52.43       47.26     14.99 o 
  -1  12   5     1025.09     1480.01     42.88 o 
   0  12   5      371.03      369.47     23.11 o 
   1  12   5       80.66      177.24     26.26 o 
   2  12   5      134.22      175.36     40.93 o 
   3  12   5     1709.05     1570.71     68.92 o 
   4  12   5     1321.16     1260.09     63.56 o 
   5  12   5      997.25      841.39     61.00 o 
   6  12   5       91.91      115.37     51.49 o 
   7  12   5      187.23      251.13     54.07 o 
   8  12   5      411.98      432.56     58.47 o 
   9  12   5       39.42       53.07     75.18 o 
  10  12   5      119.34      111.22     64.34 o 
  11  12   5      101.66       32.23     63.07 o 
  12  12   5       72.97       13.87     69.11 o 
  13  12   5       15.42     -104.61    104.61 o 
  14  12   5       45.02     -111.76    125.36 o 
 -18  13   5        1.63        3.53     67.07 o 
 -17  13   5       24.11       13.54     64.47 o 
 -16  13   5      129.75      299.67     62.01 o 
 -15  13   5        1.91      -23.21     59.72 o 
 -14  13   5      445.58      281.14     59.51 o 
 -13  13   5       83.49      137.13     55.32 o 
 -12  13   5      195.47      281.30     56.16 o 
 -11  13   5       12.72       -2.84     48.28 o 
 -10  13   5      637.72      622.93     86.55 o 
  -9  13   5      643.61      529.89     51.21 o 
  -8  13   5       58.91       44.07     37.75 o 
  -7  13   5      137.12      123.80     34.27 o 
  -6  13   5      107.83      112.00     42.87 o 
  -5  13   5      145.23      141.63     35.57 o 
  -4  13   5     1042.88     1035.28     39.51 o 
  -3  13   5     1501.67     1522.21     45.98 o 
  -2  13   5     2528.05     2307.72     46.97 o 
  -1  13   5       26.26      127.06     29.52 o 
   0  13   5      952.90      998.42     48.92 o 
   1  13   5       49.28       16.00     37.38 o 
   2  13   5        0.30       55.36     41.65 o 
   3  13   5       11.98      -40.83     40.83 o 
   4  13   5      137.90      157.94     47.81 o 
   5  13   5     1417.58     1357.89     69.23 o 
   6  13   5      301.21      367.22     54.24 o 
   7  13   5       66.10       84.92     63.06 o 
   8  13   5       59.47       52.74     60.54 o 
   9  13   5     1123.85     1146.86     76.27 o 
  10  13   5      128.56       91.27     59.13 o 
  11  13   5      179.67      173.07     69.77 o 
  12  13   5      521.73      605.64    119.13 o 
  13  13   5        7.81      -70.64     70.64 o 
  14  13   5        6.56      -73.01     73.01 o 
 -18  14   5        3.36      -83.31     83.31 o 
 -17  14   5        3.61       18.45     65.89 o 
 -16  14   5        5.14      -60.70     60.70 o 
 -15  14   5        7.97        4.46     60.11 o 
 -14  14   5        4.76      -33.86     55.23 o 
 -13  14   5       12.74       60.92     55.13 o 
 -12  14   5       11.62       -3.99     50.34 o 
 -11  14   5      371.20      348.59     83.97 o 
 -10  14   5      102.00      114.06     48.52 o 
  -9  14   5       56.86       99.07     40.28 o 
  -8  14   5      385.29      470.47     42.82 o 
  -7  14   5       23.29       92.32     44.01 o 
  -6  14   5      214.24      306.88     46.12 o 
  -5  14   5       36.39      127.54     36.84 o 
  -4  14   5      239.46      322.84     37.36 o 
  -3  14   5     1557.16     1640.16     48.22 o 
  -2  14   5       40.96       77.59     20.59 o 
  -1  14   5      162.96      338.02     26.02 o 
   0  14   5      431.64      580.54     83.02 o 
   1  14   5      340.39      332.36     60.36 o 
   2  14   5        6.25       28.24     41.45 o 
   3  14   5      695.20      839.84     58.02 o 
   4  14   5       21.03       89.50     45.52 o 
   5  14   5      266.77      353.94     50.86 o 
   6  14   5        2.74      114.77     50.29 o 
   7  14   5        3.37       20.92     49.76 o 
   8  14   5      689.79      641.71     64.94 o 
   9  14   5      542.77      533.35     66.05 o 
  10  14   5       17.43       37.14    122.48 o 
  11  14   5       19.51      -88.24     88.24 o 
  12  14   5       20.37       -3.77     66.64 o 
  13  14   5        2.10     -101.54    101.54 o 
  14  14   5       35.16      -75.38     79.31 o 
 -17  15   5        0.11       35.74     66.39 o 
 -16  15   5       98.55       46.25     61.65 o 
 -15  15   5      101.30       57.13     62.31 o 
 -14  15   5      205.15      270.90     76.25 o 
 -13  15   5        5.69        8.62     56.55 o 
 -12  15   5      360.23      257.44     56.82 o 
 -11  15   5       63.32       10.71     50.72 o 
 -10  15   5        0.65      -17.91     45.53 o 
  -9  15   5      191.91      128.29     52.20 o 
  -8  15   5      243.43      288.04     77.49 o 
  -7  15   5       57.09      100.44     46.88 o 
  -6  15   5       74.07      176.02     44.44 o 
  -5  15   5       16.88       72.35     43.69 o 
  -4  15   5      340.39      435.35     53.96 o 
  -3  15   5      207.17      191.99     37.67 o 
  -2  15   5      198.36      234.54     41.69 o 
  -1  15   5        0.75       -3.44     37.54 o 
   0  15   5      419.43      449.20     56.90 o 
   1  15   5       82.76      154.29     57.86 o 
   2  15   5      556.51      601.83     66.46 o 
   3  15   5      149.76       77.77     56.57 o 
   4  15   5       55.07       32.16     57.85 o 
   5  15   5      187.32      153.31     51.41 o 
   6  15   5        1.13       99.46     52.81 o 
   7  15   5      244.41      306.01     58.60 o 
   8  15   5      195.37      263.05     61.31 o 
   9  15   5      722.36      758.03     72.26 o 
  10  15   5      151.47      148.08     80.96 o 
  11  15   5       17.52      -66.35     66.35 o 
  12  15   5       49.68       22.80     71.92 o 
  13  15   5      144.03        6.21    121.52 o 
 -17  16   5       47.52       51.16     70.38 o 
 -16  16   5      139.90       80.87     64.14 o 
 -15  16   5       15.56       16.19     62.15 o 
 -14  16   5      149.62      131.03     61.91 o 
 -13  16   5        8.35       -4.13     54.64 o 
 -12  16   5      106.56      102.87     57.26 o 
 -11  16   5       28.64       -3.62     53.30 o 
 -10  16   5      161.61      177.99     49.60 o 
  -9  16   5      850.43      939.12     53.41 o 
  -8  16   5     1168.23     1334.16     72.96 o 
  -7  16   5      156.96      249.61     55.70 o 
  -6  16   5     1180.27     1171.97     60.91 o 
  -5  16   5      491.57      721.06     52.47 o 
  -4  16   5     1290.91     1353.12     55.93 o 
  -3  16   5       97.86       33.98     40.57 o 
  -2  16   5      312.15      318.89     43.42 o 
  -1  16   5      123.56      201.12     42.27 o 
   0  16   5      687.69      568.35     54.08 o 
   1  16   5     1181.57     1199.98     94.58 o 
   2  16   5      284.02      293.84     67.18 o 
   3  16   5        7.03        5.18     56.71 o 
   4  16   5      975.36     1298.64    143.82 o 
   5  16   5       96.62       81.18     58.52 o 
   6  16   5        6.63       65.96     63.39 o 
   7  16   5      198.21      224.28     67.55 o 
   8  16   5      286.26      355.56     59.74 o 
   9  16   5      179.51      238.21     66.24 o 
  10  16   5      449.03      372.15     68.20 o 
  11  16   5        0.13      -41.87     68.12 o 
  12  16   5      111.90       66.09     73.32 o 
  13  16   5      121.35      -15.73    155.47 o 
 -17  17   5      101.52       73.28     68.80 o 
 -16  17   5       94.45       55.32     64.79 o 
 -15  17   5      109.52      108.31     60.45 o 
 -14  17   5      213.52      154.92     90.60 o 
 -13  17   5       14.73      -35.49     89.68 o 
 -12  17   5      118.35      150.14     56.65 o 
 -11  17   5      315.17      343.14     57.81 o 
 -10  17   5       15.92       39.87     71.93 o 
  -9  17   5      322.84      442.89     63.66 o 
  -8  17   5        9.47      -15.33     53.46 o 
  -7  17   5      335.89      382.50     58.64 o 
  -6  17   5       51.51       34.83     42.94 o 
  -5  17   5      140.34      198.10     41.04 o 
  -4  17   5        3.10      -12.46     39.47 o 
  -3  17   5      558.92      551.48     77.95 o 
  -2  17   5      119.98       61.52     40.58 o 
  -1  17   5      177.24      207.25     43.54 o 
   0  17   5        2.01      -10.94     47.05 o 
   1  17   5      304.29      378.61     51.92 o 
   2  17   5      163.18      157.18     56.66 o 
   3  17   5      888.47      939.09    121.31 o 
   4  17   5        3.29      -18.81     58.70 o 
   5  17   5      530.15      623.92     77.15 o 
   6  17   5      166.02      222.08     71.43 o 
   7  17   5      310.71      273.40     74.49 o 
   8  17   5       30.44      -43.30     67.48 o 
   9  17   5      126.82       88.08     75.82 o 
  10  17   5       10.53        8.52     69.24 o 
  11  17   5      108.16      152.31     84.68 o 
  12  17   5      153.48      -52.92     84.94 o 
  13  17   5       14.36      -28.08     87.08 o 
 -16  18   5        6.83        2.52     67.93 o 
 -15  18   5        5.96       32.91     62.37 o 
 -14  18   5      332.25      388.04     67.96 o 
 -13  18   5      193.32      323.85     62.50 o 
 -12  18   5      238.30      391.04     62.14 o 
 -11  18   5      455.52      542.65    117.70 o 
 -10  18   5      306.60      413.51     76.35 o 
  -9  18   5      126.89      239.95     57.81 o 
  -8  18   5        1.67       63.78     55.67 o 
  -7  18   5       22.05       -5.44     54.73 o 
  -6  18   5       33.35       59.55     47.86 o 
  -5  18   5      995.98      880.21     53.14 o 
  -4  18   5       65.88       97.78     41.72 o 
  -3  18   5     1010.83     1076.96     67.67 o 
  -2  18   5        8.24       36.26     40.65 o 
  -1  18   5     1055.57     1151.18     56.93 o 
   0  18   5      168.00      141.54     51.61 o 
   1  18   5      239.10      306.51     51.91 o 
   2  18   5      372.49      308.50     63.90 o 
   3  18   5       18.76       -9.27     58.74 o 
   4  18   5       40.31       49.39     65.22 o 
   5  18   5      896.43      932.66     86.20 o 
   6  18   5       16.37       43.95     70.00 o 
   7  18   5      959.41     1087.19     93.30 o 
   8  18   5       23.55      162.78     93.62 o 
   9  18   5      404.85      346.06     82.18 o 
  10  18   5        1.31      -30.40    120.95 o 
  11  18   5       19.87      -18.04     80.50 o 
  12  18   5        1.66      125.52     87.40 o 
 -16  19   5       77.72       43.27     69.43 o 
 -15  19   5       58.81      -51.13     66.49 o 
 -14  19   5      180.27      105.46     62.46 o 
 -13  19   5       39.16       29.26     58.88 o 
 -12  19   5      289.43      299.25    147.84 o 
 -11  19   5        2.80      -51.34     66.94 o 
 -10  19   5       82.17       83.13     75.77 o 
  -9  19   5        3.44        9.59     58.55 o 
  -8  19   5       18.21        2.21     63.13 o 
  -7  19   5       18.90       81.37     57.06 o 
  -6  19   5        3.37       -6.97     47.54 o 
  -5  19   5        1.47       73.80     44.41 o 
  -4  19   5     1137.16      917.66     53.57 o 
  -3  19   5      228.84      144.49     46.15 o 
  -2  19   5     1625.64     1589.69     65.26 o 
  -1  19   5       63.74      130.35     45.22 o 
   0  19   5        2.12       43.98     43.34 o 
   1  19   5      168.75      235.72     54.73 o 
   2  19   5       48.71       32.34     51.72 o 
   3  19   5        0.58       -5.77     50.31 o 
   4  19   5      192.74      126.37     55.52 o 
   5  19   5      346.90      400.89     76.33 o 
   6  19   5       58.68      -53.24     68.22 o 
   7  19   5       13.48      -45.89     71.56 o 
   8  19   5       49.73       31.99     71.60 o 
   9  19   5       37.85       30.37     78.43 o 
  10  19   5       18.66       38.01     77.19 o 
  11  19   5        3.26      -42.72     81.91 o 
  12  19   5      192.47      107.80     89.76 o 
 -16  20   5        7.84       27.58     72.52 o 
 -15  20   5       40.44       99.92     63.98 o 
 -14  20   5        1.98      -79.65     79.65 o 
 -13  20   5        1.35      -10.85     80.64 o 
 -12  20   5        2.12       38.75     80.95 o 
 -11  20   5      117.21      201.59     79.72 o 
 -10  20   5       10.46       17.15     74.77 o 
  -9  20   5      335.02      434.28     64.73 o 
  -8  20   5      763.96      875.19     86.41 o 
  -7  20   5       87.75       60.49     54.83 o 
  -6  20   5       94.56      160.81     48.80 o 
  -5  20   5        1.25       -6.06     41.12 o 
  -4  20   5      287.79      310.96     47.73 o 
  -3  20   5      367.40      379.35     51.85 o 
  -2  20   5       22.38      -16.24     43.09 o 
  -1  20   5      157.76      296.47     48.39 o 
   0  20   5      763.43      892.80     56.93 o 
   1  20   5       18.33      -49.89     49.89 o 
   2  20   5      595.64      596.99     62.19 o 
   3  20   5      134.70      137.34     53.50 o 
   4  20   5       78.77       31.40     55.04 o 
   5  20   5       38.86       83.67     56.98 o 
   6  20   5       15.92       47.62     58.81 o 
   7  20   5      209.71      348.44     76.33 o 
   8  20   5        0.75        8.01     74.97 o 
   9  20   5       84.21      -21.74     78.64 o 
  10  20   5       17.65       19.73     80.39 o 
  11  20   5      202.01       74.25     83.31 o 
  12  20   5        0.35      108.60     83.51 o 
 -15  21   5       17.89      -47.45     84.54 o 
 -14  21   5       10.77      -90.59     96.29 o 
 -13  21   5        3.15      -55.09     75.83 o 
 -12  21   5       52.26      103.66     84.55 o 
 -11  21   5       89.45      160.55     80.71 o 
 -10  21   5       30.42       -9.09     71.91 o 
  -9  21   5      167.87      111.45     61.54 o 
  -8  21   5      102.28      140.40     63.86 o 
  -7  21   5       45.88       36.43     59.29 o 
  -6  21   5       31.49      103.97     52.13 o 
  -5  21   5        1.89       42.18     56.04 o 
  -4  21   5       22.12      -44.31     44.31 o 
  -3  21   5      302.58      309.40     49.36 o 
  -2  21   5        0.00       37.83     45.63 o 
  -1  21   5       16.94       56.68     46.35 o 
   0  21   5      250.23      233.08     49.37 o 
   1  21   5      136.30      223.10     59.41 o 
   2  21   5      135.47      294.95     59.21 o 
   3  21   5        3.28       26.77     56.90 o 
   4  21   5       64.40       34.83     55.00 o 
   5  21   5       11.07        6.98     59.43 o 
   6  21   5      173.93      158.52     62.15 o 
   7  21   5      137.29      183.33     65.75 o 
   8  21   5       23.21      -28.36    117.72 o 
   9  21   5       18.49      -12.08     81.90 o 
  10  21   5        0.15      -44.59     67.50 o 
  11  21   5        4.61      -69.37     69.37 o 
 -15  22   5        7.92      -84.06     84.06 o 
 -14  22   5       96.67       99.86     84.50 o 
 -13  22   5        0.23      -78.82     78.82 o 
 -12  22   5       63.85       29.03     82.28 o 
 -11  22   5      173.77       60.39     80.29 o 
 -10  22   5        6.83       50.10     95.11 o 
  -9  22   5       30.52       49.85     61.22 o 
  -8  22   5       58.50       71.03     61.87 o 
  -7  22   5      198.09      268.19     61.31 o 
  -6  22   5      498.08      509.83     66.84 o 
  -5  22   5       17.15       -8.06     55.26 o 
  -4  22   5      317.48      318.41     60.73 o 
  -3  22   5        4.05      -24.37     45.35 o 
  -2  22   5       15.05       16.99     45.96 o 
  -1  22   5      140.53      167.24     48.75 o 
   0  22   5      218.18      230.20     67.85 o 
   1  22   5      121.34      157.71     49.22 o 
   2  22   5      431.22      407.59     65.22 o 
   3  22   5      177.05      227.17     62.27 o 
   4  22   5       57.15       83.24     62.20 o 
   5  22   5      221.21      126.06     62.99 o 
   6  22   5      131.31       54.09     64.29 o 
   7  22   5       91.92      182.89     65.46 o 
   8  22   5        0.07      -46.57     61.36 o 
   9  22   5       98.11       58.84     69.49 o 
  10  22   5        2.08      -42.75     70.32 o 
  11  22   5       28.65       84.84     67.93 o 
 -14  23   5        0.13      -24.32     83.80 o 
 -13  23   5        6.03      -80.39     81.98 o 
 -12  23   5       19.07       87.27     81.22 o 
 -11  23   5      210.23      237.31     83.14 o 
 -10  23   5       49.66      -71.11     71.59 o 
  -9  23   5      124.17      126.13     63.65 o 
  -8  23   5        8.40       -0.45     60.90 o 
  -7  23   5      213.11       75.59     60.63 o 
  -6  23   5       35.22      -23.40     58.59 o 
  -5  23   5      177.93      173.31     61.06 o 
  -4  23   5       58.24       53.48     42.64 o 
  -3  23   5       81.71      177.32     49.87 o 
  -2  23   5       69.75      106.39     47.80 o 
  -1  23   5       70.50       64.38     47.94 o 
   0  23   5       24.22      -25.81     48.66 o 
   1  23   5        0.85       12.02     51.40 o 
   2  23   5        4.82      -57.14     57.56 o 
   3  23   5        2.55       38.55     59.55 o 
   4  23   5        1.31      -58.42     58.42 o 
   5  23   5        0.86      -57.82     58.76 o 
   6  23   5      103.30       96.37     61.58 o 
   7  23   5       43.85       13.13     66.11 o 
   8  23   5        4.97      -67.76     67.76 o 
   9  23   5        4.66       37.65     64.97 o 
  10  23   5       80.53       -7.85     73.70 o 
 -14  24   5       83.44      106.49     87.09 o 
 -13  24   5      177.51      175.23     89.76 o 
 -12  24   5       90.63      143.18     85.90 o 
 -11  24   5      118.93      116.69     83.84 o 
 -10  24   5        2.93       86.19     70.55 o 
  -9  24   5      150.33      145.97     67.14 o 
  -8  24   5       40.78       14.00     60.42 o 
  -7  24   5       84.59       24.85     61.89 o 
  -6  24   5      130.23      148.64     86.03 o 
  -5  24   5      245.80      237.07     61.75 o 
  -4  24   5       32.54      -23.06     24.49 o 
  -3  24   5      617.44      606.67     76.15 o 
  -2  24   5      129.85       14.25     48.34 o 
  -1  24   5       60.13       60.62     49.22 o 
   0  24   5      135.07       91.56     49.12 o 
   1  24   5      206.91      188.75     50.92 o 
   2  24   5      158.03      152.84     53.90 o 
   3  24   5        0.03      -10.76     60.77 o 
   4  24   5       74.36       21.46     61.73 o 
   5  24   5      118.28      184.41     69.82 o 
   6  24   5        3.36       -9.04     65.32 o 
   7  24   5      731.02      757.10     77.62 o 
   8  24   5        1.30       60.80     71.11 o 
   9  24   5      136.34      210.85     71.87 o 
  10  24   5       38.78      -72.70     72.70 o 
 -13  25   5       10.02      154.57     87.98 o 
 -12  25   5       73.27       15.05     88.95 o 
 -11  25   5        1.19      -31.09     80.39 o 
 -10  25   5        0.78        7.53     70.39 o 
  -9  25   5       11.49       22.32     64.18 o 
  -8  25   5      159.97       86.01     75.86 o 
  -7  25   5      133.72      107.47     72.16 o 
  -6  25   5       30.97      -30.64     61.85 o 
  -5  25   5        0.82        8.93     59.40 o 
  -4  25   5        1.64      -50.40     50.40 o 
  -3  25   5      209.19      167.19     53.64 o 
  -2  25   5        7.31      -26.90     58.40 o 
  -1  25   5       74.30      105.16     51.91 o 
   0  25   5        0.66      -50.07     50.07 o 
   1  25   5      170.66      248.73     54.56 o 
   2  25   5       13.87      106.06     54.48 o 
   3  25   5       43.98       98.41     64.57 o 
   4  25   5        3.63      -60.13     64.84 o 
   5  25   5        8.94      -65.56     65.56 o 
   6  25   5       36.17      111.40     71.20 o 
   7  25   5       14.06      -44.03     63.81 o 
   8  25   5        1.26       14.41     70.48 o 
   9  25   5       17.65       -8.94     69.90 o 
 -13  26   5       29.11      -10.55     86.71 o 
 -12  26   5        7.16      -76.34     76.34 o 
 -11  26   5       51.92       79.11     83.29 o 
 -10  26   5       49.05       30.51     66.73 o 
  -9  26   5       25.72       11.07     62.63 o 
  -8  26   5      145.25      113.33     63.72 o 
  -7  26   5       56.93        8.45     63.71 o 
  -6  26   5      214.08      266.24     67.39 o 
  -5  26   5       43.83      133.67     74.86 o 
  -4  26   5      251.41      194.36     70.76 o 
  -3  26   5       30.58       -4.92     51.58 o 
  -2  26   5        4.48      -40.35     56.39 o 
  -1  26   5        0.04      -50.97     50.97 o 
   0  26   5       97.13      163.67     68.58 o 
   1  26   5        3.19      -16.31     53.38 o 
   2  26   5      180.03      238.68     59.48 o 
   3  26   5        3.51      -52.76     65.05 o 
   4  26   5        7.48      -64.82     64.82 o 
   5  26   5        0.47      -12.76     68.28 o 
   6  26   5       19.38      -60.87     68.61 o 
   7  26   5       71.94       40.78     72.44 o 
   8  26   5      169.59      171.89     75.49 o 
   9  26   5        4.88      -72.34     72.34 o 
 -12  27   5        4.46      -13.59     85.12 o 
 -11  27   5       31.59      -33.55     83.10 o 
 -10  27   5       27.67       32.29     65.94 o 
  -9  27   5       80.94      129.33     65.44 o 
  -8  27   5       38.80      -32.78     62.35 o 
  -7  27   5       39.53      -60.45     60.45 o 
  -6  27   5        2.17      -39.60     63.44 o 
  -5  27   5        6.40       67.28     76.03 o 
  -4  27   5        0.92      -50.80     50.80 o 
  -3  27   5      300.11      269.76     57.83 o 
  -2  27   5       31.12      -34.47     54.12 o 
  -1  27   5       67.24      143.88     65.92 o 
   0  27   5       18.51      -29.71     53.84 o 
   1  27   5        0.40      -51.25     51.25 o 
   2  27   5        0.34      -56.85     56.85 o 
   3  27   5       23.05       64.71     55.25 o 
   4  27   5       15.67      -67.18     67.18 o 
   5  27   5        8.77      -66.84     66.84 o 
   6  27   5        0.30       47.42     71.73 o 
   7  27   5        0.08       -2.78     72.04 o 
   8  27   5        0.11      -28.96     73.50 o 
 -11  28   5       15.71       32.67     83.65 o 
 -10  28   5       12.27        8.48     65.25 o 
  -9  28   5       32.54       33.09     69.70 o 
  -8  28   5       26.94        2.78     67.88 o 
  -7  28   5        0.46       58.74     65.68 o 
  -6  28   5       22.54      -64.44     64.44 o 
  -5  28   5        1.15       14.65     76.21 o 
  -4  28   5       62.01       66.96     62.84 o 
  -3  28   5       20.48      -14.02     54.50 o 
  -2  28   5       20.60      -52.02     52.02 o 
  -1  28   5       33.63       77.97     55.50 o 
   0  28   5       38.94       -2.59     56.86 o 
   1  28   5       79.51      167.39     56.23 o 
   2  28   5       18.84      -18.56     82.63 o 
   3  28   5       23.15       32.64     58.32 o 
   4  28   5        1.20        6.19     56.91 o 
   5  28   5       42.72      -62.72     73.01 o 
   6  28   5        8.03      -24.95     71.55 o 
   7  28   5       52.11      -60.10     89.71 o 
 -11  29   5        3.31       47.18     95.23 o 
 -10  29   5       19.10      -53.40     88.75 o 
  -9  29   5        0.84       16.31     68.30 o 
  -8  29   5       30.30      -25.91     67.30 o 
  -7  29   5        4.36       -3.07     66.70 o 
  -6  29   5        5.20      -23.24     65.49 o 
  -5  29   5       55.65        1.05     77.56 o 
  -4  29   5       40.44       -6.55     96.21 o 
  -3  29   5       92.58       15.37     92.62 o 
  -2  29   5       51.28       34.66     56.10 o 
  -1  29   5       45.48       -9.56     55.87 o 
   0  29   5       43.23      -57.05     58.03 o 
   1  29   5       10.07      -77.84     77.84 o 
   2  29   5        3.23       12.75     54.85 o 
   3  29   5       18.32       -4.56     71.32 o 
   4  29   5       66.30      -52.03    105.34 o 
   5  29   5       69.59      -19.16     97.29 o 
   6  29   5       14.56       53.62     91.78 o 
   7  29   5       50.61      -14.51     99.64 o 
 -10  30   5        0.85      -69.14     69.14 o 
  -9  30   5      137.48       16.50     71.89 o 
  -8  30   5      120.97      123.67     70.15 o 
  -7  30   5       79.57      -40.69     67.74 o 
  -6  30   5        1.69      -57.31     72.35 o 
  -5  30   5      104.68      187.11     84.28 o 
  -4  30   5       19.38      -77.32     77.32 o 
  -3  30   5      124.45       -4.93    118.72 o 
  -2  30   5       12.85      -58.56     58.56 o 
  -1  30   5       86.54       29.57     57.55 o 
   0  30   5      127.37       -6.79     72.02 o 
   1  30   5        0.44      -34.11     68.82 o 
   2  30   5        5.97      -80.11    100.96 o 
   3  30   5       26.90      -61.99     90.92 o 
   4  30   5       16.88      -46.13     92.42 o 
   5  30   5        1.87      -89.79     89.79 o 
   6  30   5       14.03      -97.76     97.76 o 
  -9  31   5       82.54      -42.47    134.24 o 
  -8  31   5       51.12      111.22     70.21 o 
  -7  31   5       76.49       62.11     69.16 o 
  -6  31   5       14.75       76.54     86.07 o 
  -5  31   5        6.01       10.38     79.16 o 
  -4  31   5       11.75      109.23     83.93 o 
  -3  31   5       17.63      -59.68     81.98 o 
  -2  31   5       26.88      -84.10     84.10 o 
  -1  31   5        1.88      -62.78     89.05 o 
   0  31   5       14.47      -65.60     94.07 o 
   1  31   5       59.06      -54.41    138.13 o 
   2  31   5       34.46     -108.82    108.82 o 
   3  31   5       15.25        7.68     98.77 o 
   4  31   5        0.88      -64.32     94.32 o 
   5  31   5       39.07       -5.65     90.22 o 
  -7  32   5        2.11      -35.31     87.95 o 
  -6  32   5       16.78       -5.90     94.16 o 
  -5  32   5        2.15       65.12    133.94 o 
  -4  32   5        8.27       46.73    136.07 o 
  -3  32   5        3.01     -168.17    168.17 o 
  -2  32   5        1.00      -88.33     88.33 o 
  -1  32   5        4.91      -91.80     91.80 o 
   0  32   5        3.95      -95.13     95.13 o 
   1  32   5       20.59      -53.26     94.82 o 
   2  32   5      167.33      -55.96     92.78 o 
   3  32   5        2.47      -30.45    101.51 o 
  -5  33   5        1.82       97.12    136.39 o 
  -4  33   5        8.01     -117.62    117.62 o 
  -3  33   5       54.32      -39.12    141.12 o 
  -2  33   5       86.08       52.33    178.21 o 
  -1  33   5       35.22      -95.72     95.72 o 
   0  33   5       19.86      -92.39     92.39 o 
   1  33   5        0.44      -91.45    191.50 o 
 -18   0   6       16.24      -62.44    113.68 o 
 -17   0   6       59.24      107.22     79.29 o 
 -16   0   6        1.10      -74.88     74.88 o 
 -15   0   6       20.53       34.81     72.16 o 
 -14   0   6       80.79       58.92     70.79 o 
 -13   0   6      657.16      663.82     76.86 o 
 -12   0   6      418.50      489.06    204.26 o 
 -11   0   6     3297.79     3185.94    122.33 o 
 -10   0   6       19.95       27.72     58.75 o 
  -9   0   6      311.42      216.87     60.37 o 
  -8   0   6     1102.40     1239.88     77.04 o 
  -7   0   6     1504.91     1249.12     60.87 o 
  -6   0   6      304.83      349.47     62.29 o 
  -5   0   6      449.19      544.95     38.55 o 
  -4   0   6        8.63      -35.28     40.42 o 
  -3   0   6     4447.79     4266.99    111.19 o 
  -2   0   6       58.47        9.86     36.43 o 
  -1   0   6     8863.01     8198.83    220.84 o 
   0   0   6      202.40      292.24     52.85 o 
   1   0   6     1161.25     1158.73     46.76 o 
   2   0   6     1417.28     1370.09     40.64 o 
   3   0   6     1273.71     1355.75     83.26 o 
   4   0   6      152.96      142.03     58.47 o 
   5   0   6     3445.03     2954.55    123.06 o 
   6   0   6      415.79      330.28     92.15 o 
   7   0   6     1410.28     1348.17     92.37 o 
   8   0   6      117.19      252.44    152.77 o 
   9   0   6      365.59      367.14    121.84 o 
  10   0   6     2663.46     3013.66    146.54 o 
  11   0   6        5.58      133.44     87.99 o 
  12   0   6      413.74      559.37    136.28 o 
  13   0   6       45.71        9.02     90.04 o 
 -18   1   6       66.95        7.22     58.47 o 
 -17   1   6      144.78       33.79     66.57 o 
 -16   1   6       27.96       58.19     53.81 o 
 -15   1   6      333.71      348.77     67.07 o 
 -14   1   6      312.80      321.39     53.41 o 
 -13   1   6      155.34      118.70     48.81 o 
 -12   1   6      176.60      169.68     47.26 o 
 -11   1   6      406.60      356.61     47.41 o 
 -10   1   6      706.71      734.81     50.11 o 
  -9   1   6      220.34      250.10     80.97 o 
  -8   1   6      456.69      391.59     42.63 o 
  -7   1   6      676.71      586.42     20.73 o 
  -6   1   6      434.03      486.21     26.85 o 
  -5   1   6      228.61      206.42     27.65 o 
  -4   1   6      553.57      570.58     27.90 o 
  -3   1   6        9.96      -18.30     18.30 o 
  -2   1   6     1666.84     1525.79     44.33 o 
  -1   1   6       15.18       39.91     29.26 o 
   0   1   6     1366.69     1287.71     53.94 o 
   1   1   6      856.77      889.29     28.87 o 
   2   1   6      589.05      551.39     21.70 o 
   3   1   6       29.88       75.57     38.89 o 
   4   1   6     1335.82     1241.22     58.94 o 
   5   1   6      349.40      304.12     45.71 o 
   6   1   6      517.07      449.18     69.97 o 
   7   1   6        2.60      -22.62     46.41 o 
   8   1   6      443.27      408.59     54.25 o 
   9   1   6      449.31      471.13     67.77 o 
  10   1   6       93.33      142.62     58.29 o 
  11   1   6      295.34      308.50     62.13 o 
  12   1   6        0.19       57.05     60.53 o 
  13   1   6       22.80        1.46     64.56 o 
 -18   2   6        7.29      -56.95     56.95 o 
 -17   2   6       78.53      127.55     54.26 o 
 -16   2   6      151.22       50.68     53.29 o 
 -15   2   6        2.62        6.72     51.89 o 
 -14   2   6      245.70      247.66     51.25 o 
 -13   2   6       69.12      117.17     46.94 o 
 -12   2   6      166.78      184.81     52.17 o 
 -11   2   6      174.12      159.84     44.75 o 
 -10   2   6       57.52       56.84     57.29 o 
  -9   2   6      134.76      141.12     41.53 o 
  -8   2   6       26.64       54.03     39.85 o 
  -7   2   6       18.37       22.79     18.13 o 
  -6   2   6     1700.84     1698.59     41.67 o 
  -5   2   6       21.99       40.47     25.22 o 
  -4   2   6      102.22      116.81     26.37 o 
  -3   2   6        1.80        1.73     15.11 o 
  -2   2   6        1.55      -10.29     25.67 o 
  -1   2   6      594.16      582.18     35.75 o 
   0   2   6      366.30      380.76     43.09 o 
   1   2   6      141.07      178.17     20.16 o 
   2   2   6      600.88      533.71     23.56 o 
   3   2   6     1079.91     1263.63     56.08 o 
   4   2   6     1271.84     1327.81     59.73 o 
   5   2   6      403.29      473.09     52.01 o 
   6   2   6      203.42      227.04     48.84 o 
   7   2   6       73.13       63.34     47.57 o 
   8   2   6        6.97      -29.69     49.98 o 
   9   2   6      102.35      108.50     53.78 o 
  10   2   6      431.16      456.15     68.56 o 
  11   2   6       16.10      -14.37     56.04 o 
  12   2   6       66.29       21.05     62.38 o 
  13   2   6      231.76      213.67     80.95 o 
 -18   3   6        3.11       15.58     58.25 o 
 -17   3   6       20.51      -55.59     55.59 o 
 -16   3   6        5.48       -6.51     52.90 o 
 -15   3   6        5.88      -47.41     47.41 o 
 -14   3   6       43.01        0.88     49.02 o 
 -13   3   6        8.65       46.37     47.90 o 
 -12   3   6        0.92      -29.86     44.80 o 
 -11   3   6      379.12      317.41     47.66 o 
 -10   3   6        5.71      -39.34     39.39 o 
  -9   3   6       11.11       23.94     39.06 o 
  -8   3   6        4.30      -30.62     33.38 o 
  -7   3   6      234.73      258.75     33.39 o 
  -6   3   6        1.07       -7.79     22.06 o 
  -5   3   6        0.45       18.37     16.97 o 
  -4   3   6       89.57       87.14     25.31 o 
  -3   3   6       28.80       10.51     19.49 o 
  -2   3   6       17.76       30.81     27.53 o 
  -1   3   6       42.91       15.59     16.48 o 
   0   3   6       10.19      -13.24     23.31 o 
   1   3   6     1021.09     1085.60     33.80 o 
   2   3   6      220.92      264.64     19.24 o 
   3   3   6      121.07      174.74     42.07 o 
   4   3   6        2.49       72.15     40.18 o 
   5   3   6       20.16       -5.30     42.34 o 
   6   3   6       46.45       42.92     46.86 o 
   7   3   6       22.68        4.63     48.03 o 
   8   3   6      281.70      266.87     60.95 o 
   9   3   6        3.24      -13.39     51.75 o 
  10   3   6       24.33       79.87     56.96 o 
  11   3   6       29.65      -47.90     58.53 o 
  12   3   6       19.39       39.07     59.18 o 
  13   3   6        6.26       78.34     66.55 o 
 -18   4   6        8.35       85.69     58.67 o 
 -17   4   6       54.54        2.39     55.93 o 
 -16   4   6       98.79      102.03     55.00 o 
 -15   4   6        3.66       20.62     50.91 o 
 -14   4   6       81.74       -2.57     49.31 o 
 -13   4   6        0.13      -22.59     46.57 o 
 -12   4   6       46.16       33.96     45.23 o 
 -11   4   6       13.81      -21.46     43.81 o 
 -10   4   6       15.73       31.19     42.06 o 
  -9   4   6      711.20      647.17     46.96 o 
  -8   4   6      721.13      654.83     43.20 o 
  -7   4   6       45.86       23.56     30.37 o 
  -6   4   6      402.75      407.47     28.08 o 
  -5   4   6        4.16      -18.53     18.53 o 
  -4   4   6      133.65      169.59     22.50 o 
  -3   4   6      250.10      194.23     20.22 o 
  -2   4   6       10.77       25.71     17.80 o 
  -1   4   6      522.17      506.62     26.85 o 
   0   4   6        0.90      -21.63     21.63 o 
   1   4   6       83.70       67.67     37.55 o 
   2   4   6      108.59       96.05     22.33 o 
   3   4   6      953.09     1028.55     53.86 o 
   4   4   6        6.78       -3.12     56.67 o 
   5   4   6       15.51       39.58     40.10 o 
   6   4   6      361.35      449.36     68.91 o 
   7   4   6       76.31      134.32     47.39 o 
   8   4   6        0.05       -7.61     48.70 o 
   9   4   6      161.27       46.37     54.23 o 
  10   4   6       96.82       65.65     55.21 o 
  11   4   6        9.83       35.60     59.95 o 
  12   4   6       31.29       31.09     58.08 o 
  13   4   6       52.86      -22.20     60.72 o 
 -18   5   6       98.13      -28.55     64.94 o 
 -17   5   6       60.60       93.63     56.68 o 
 -16   5   6        0.19       -4.93     54.44 o 
 -15   5   6       52.76       61.03     52.47 o 
 -14   5   6       61.27       54.15     49.69 o 
 -13   5   6        1.92       16.35     49.82 o 
 -12   5   6      309.15      344.15     46.98 o 
 -11   5   6      238.81      212.47     61.94 o 
 -10   5   6      427.06      471.73     49.64 o 
  -9   5   6      102.67       31.75     40.37 o 
  -8   5   6      710.69      761.58     43.60 o 
  -7   5   6       48.93        4.95     31.70 o 
  -6   5   6      295.48      326.34     33.56 o 
  -5   5   6      126.10       93.24     20.66 o 
  -4   5   6     1021.59     1071.42     30.53 o 
  -3   5   6      408.69      312.97     21.40 o 
  -2   5   6     1228.85     1238.16     52.89 o 
  -1   5   6       81.69      123.50     25.54 o 
   0   5   6      925.77      898.73     47.56 o 
   1   5   6     2164.30     2245.32     70.08 o 
   2   5   6        4.60      -11.23     22.23 o 
   3   5   6      823.04      808.09     49.95 o 
   4   5   6      283.44      252.68     43.37 o 
   5   5   6        9.69       69.51     41.75 o 
   6   5   6     1030.45     1027.61     59.89 o 
   7   5   6      123.71      169.85     51.12 o 
   8   5   6     1507.40     1624.08     72.80 o 
   9   5   6      104.89      175.34     54.62 o 
  10   5   6      132.03      130.02     58.50 o 
  11   5   6       15.94      -55.76     55.76 o 
  12   5   6      231.04      253.06     63.99 o 
  13   5   6       98.91      133.42     63.70 o 
 -18   6   6       37.28       30.30     68.92 o 
 -17   6   6       33.79       24.29     65.50 o 
 -16   6   6       25.91        2.25     69.58 o 
 -15   6   6        4.07      -43.72     49.76 o 
 -14   6   6        1.74       27.33     48.50 o 
 -13   6   6      353.94      457.53     52.47 o 
 -12   6   6      277.78      391.78     48.11 o 
 -11   6   6     3341.56     3208.07     85.76 o 
 -10   6   6       46.21       26.11     47.95 o 
  -9   6   6     1339.49     1370.39     57.95 o 
  -8   6   6      793.61      846.63     43.36 o 
  -7   6   6      355.66      313.25     36.84 o 
  -6   6   6      488.08      476.12     34.99 o 
  -5   6   6      418.81      434.74     35.56 o 
  -4   6   6       73.65       22.99     20.29 o 
  -3   6   6     3282.76     3085.04     61.24 o 
  -2   6   6        9.51      -22.83     24.47 o 
  -1   6   6     4769.06     4708.90     97.88 o 
   0   6   6      234.40      300.87     39.76 o 
   1   6   6     1015.45     1041.23     75.79 o 
   2   6   6       42.99       20.88     21.43 o 
   3   6   6        4.51      -10.23     37.76 o 
   4   6   6      284.85      295.40     46.62 o 
   5   6   6     1378.87     1290.72     66.78 o 
   6   6   6       59.85       87.72     47.33 o 
   7   6   6     1146.44     1172.09     70.55 o 
   8   6   6      337.57      509.45     94.45 o 
   9   6   6      395.29      482.91     59.34 o 
  10   6   6      872.78      986.99     89.15 o 
  11   6   6        4.69      -39.33     57.23 o 
  12   6   6      356.28      381.60     64.42 o 
  13   6   6      183.83      137.21     63.80 o 
 -18   7   6       33.86       51.98     63.96 o 
 -17   7   6      186.16       97.20    115.26 o 
 -16   7   6      122.48       80.81     62.57 o 
 -15   7   6      322.60      406.39     67.04 o 
 -14   7   6      552.04      603.30     56.15 o 
 -13   7   6      301.48      295.03     48.83 o 
 -12   7   6       59.55      136.34     47.14 o 
 -11   7   6      177.24      130.30     43.62 o 
 -10   7   6        3.67       -9.61     40.66 o 
  -9   7   6      385.04      270.83     41.75 o 
  -8   7   6       79.65      -17.09     33.79 o 
  -7   7   6     1077.53     1111.16     42.69 o 
  -6   7   6      267.39      273.10     30.14 o 
  -5   7   6      838.00      979.18     34.84 o 
  -4   7   6      139.72       80.14     29.47 o 
  -3   7   6      256.34      322.09     35.97 o 
  -2   7   6      430.20      428.10     47.15 o 
  -1   7   6        7.91       24.36     55.35 o 
   0   7   6      839.70      938.76     55.85 o 
   1   7   6       38.70        0.15     36.77 o 
   2   7   6       59.78       40.61     22.50 o 
   3   7   6        3.33      -25.43     39.43 o 
   4   7   6     1240.31     1094.88     56.71 o 
   5   7   6      153.66      147.12     44.72 o 
   6   7   6       68.19       38.96     41.73 o 
   7   7   6      109.12       57.77     48.15 o 
   8   7   6       48.78       66.35     50.65 o 
   9   7   6      351.81      350.17     54.44 o 
  10   7   6       34.93       81.36     54.07 o 
  11   7   6      332.50      367.10     62.20 o 
  12   7   6      178.19      280.29     66.26 o 
  13   7   6        1.32      -42.31     88.81 o 
 -18   8   6       37.32      -60.78     64.09 o 
 -17   8   6       27.61       33.75     87.65 o 
 -16   8   6      275.15      193.09     65.84 o 
 -15   8   6       20.14      112.05     61.71 o 
 -14   8   6       93.37       15.77     72.64 o 
 -13   8   6      183.84      260.23     60.70 o 
 -12   8   6       57.39       76.61     72.10 o 
 -11   8   6       84.80      103.26     42.97 o 
 -10   8   6       40.57       73.69     53.10 o 
  -9   8   6       15.01       17.24     39.71 o 
  -8   8   6      144.18      178.22     34.93 o 
  -7   8   6       74.54       22.65     29.46 o 
  -6   8   6     1553.98     1597.53     43.71 o 
  -5   8   6       81.51       51.87     29.49 o 
  -4   8   6      358.68      387.07     33.51 o 
  -3   8   6      340.02      289.33     35.43 o 
  -2   8   6        1.86       25.94     39.51 o 
  -1   8   6       11.87       -7.53     41.07 o 
   0   8   6     1134.93     1151.86     62.78 o 
   1   8   6       70.47       73.11     43.21 o 
   2   8   6      289.42      271.90     37.05 o 
   3   8   6     1327.53     1438.12     60.22 o 
   4   8   6     1711.53     1676.30     82.21 o 
   5   8   6       74.75       99.18     43.83 o 
   6   8   6        3.79        3.00     43.02 o 
   7   8   6        7.16        9.79     48.16 o 
   8   8   6       93.40      138.51     59.38 o 
   9   8   6       16.68       18.06     49.91 o 
  10   8   6       23.70        4.76     56.00 o 
  11   8   6       20.15      -17.81     55.03 o 
  12   8   6       12.98       40.03     60.21 o 
  13   8   6        2.47       -5.23     90.43 o 
 -18   9   6       30.89       75.09    133.61 o 
 -17   9   6       45.61      -40.39     66.09 o 
 -16   9   6        1.51      -25.92     61.52 o 
 -15   9   6      138.22      117.91     60.36 o 
 -14   9   6        2.72       -9.68     59.89 o 
 -13   9   6       43.06       28.80     56.72 o 
 -12   9   6      136.46      132.84     87.85 o 
 -11   9   6      370.76      332.07     54.60 o 
 -10   9   6     1275.15     1298.55     68.54 o 
  -9   9   6       72.28       40.07     39.30 o 
  -8   9   6      128.30      144.11     38.18 o 
  -7   9   6      341.81      285.04     40.30 o 
  -6   9   6        5.05      -31.78     31.78 o 
  -5   9   6       11.30       17.36     31.49 o 
  -4   9   6       26.83       14.24     29.04 o 
  -3   9   6      723.11      673.88     39.88 o 
  -2   9   6      592.61      674.88     46.53 o 
  -1   9   6      263.33      238.84     45.16 o 
   0   9   6      106.99      152.51     45.77 o 
   1   9   6      338.13      397.95     49.95 o 
   2   9   6       37.84       -4.94     25.89 o 
   3   9   6       84.41      165.77     49.38 o 
   4   9   6       20.93       50.61     48.75 o 
   5   9   6       25.03       22.12     41.59 o 
   6   9   6      311.46      358.67     61.93 o 
   7   9   6      185.42      326.56     53.30 o 
   8   9   6      709.48      700.36     61.63 o 
   9   9   6      109.34      123.33     53.71 o 
  10   9   6       55.29       39.04     55.22 o 
  11   9   6      181.95       57.63     69.49 o 
  12   9   6       27.43     -102.59    102.59 o 
  13   9   6        0.20      -71.65     71.65 o 
 -17  10   6        3.72      -63.57     63.57 o 
 -16  10   6       29.47       13.63     61.88 o 
 -15  10   6       10.66       24.26     59.31 o 
 -14  10   6        8.00      -49.95     55.62 o 
 -13  10   6      245.51      100.13     78.39 o 
 -12  10   6        2.01       56.67     52.62 o 
 -11  10   6       45.30       36.60     51.22 o 
 -10  10   6       81.66       52.00     48.89 o 
  -9  10   6        7.00       41.80     46.66 o 
  -8  10   6      206.61      168.61     43.02 o 
  -7  10   6       80.45       80.92     45.70 o 
  -6  10   6       63.47       35.27     53.19 o 
  -5  10   6       99.04       97.11     31.31 o 
  -4  10   6       30.80       53.69     31.25 o 
  -3  10   6       76.93       47.13     32.04 o 
  -2  10   6      205.93      209.39     38.88 o 
  -1  10   6       18.61       27.59     41.62 o 
   0  10   6       20.17        3.12     43.82 o 
   1  10   6      600.10      564.82     53.65 o 
   2  10   6      270.34      324.35     86.48 o 
   3  10   6      206.38      236.99     53.67 o 
   4  10   6        2.72       36.35     51.65 o 
   5  10   6       21.00       56.22     50.97 o 
   6  10   6       50.17       79.72     56.87 o 
   7  10   6        2.40      -30.69     56.99 o 
   8  10   6       10.70       24.58     61.61 o 
   9  10   6       17.49       39.02     62.79 o 
  10  10   6       21.17       57.81     69.25 o 
  11  10   6        0.72        9.23     73.21 o 
  12  10   6       43.43      -45.33     70.99 o 
  13  10   6        6.65      -64.91     77.28 o 
 -17  11   6        1.63      -60.45     62.78 o 
 -16  11   6        1.80      -62.18     62.18 o 
 -15  11   6       15.48       76.77     65.13 o 
 -14  11   6        0.00       -0.78     57.65 o 
 -13  11   6      135.06      154.61     64.02 o 
 -12  11   6      267.55      180.22     91.79 o 
 -11  11   6       16.51      -51.99     51.99 o 
 -10  11   6      294.48      272.24     49.93 o 
  -9  11   6        9.01       63.90     46.72 o 
  -8  11   6       51.98       79.16     57.20 o 
  -7  11   6       80.88       96.94     45.94 o 
  -6  11   6        0.40        4.42     45.35 o 
  -5  11   6     1602.02     1596.65    102.91 o 
  -4  11   6       47.11       70.47     41.78 o 
  -3  11   6     1098.85     1172.74     64.33 o 
  -2  11   6     1446.89     1445.86     50.27 o 
  -1  11   6      271.99      276.24     46.20 o 
   0  11   6      691.24      765.61     55.73 o 
   1  11   6      983.40     1217.29     66.26 o 
   2  11   6       27.93       94.45     47.09 o 
   3  11   6      876.89      954.36     66.55 o 
   4  11   6       63.56       54.44     64.69 o 
   5  11   6      187.67      206.74     54.34 o 
   6  11   6      935.29      970.80    125.08 o 
   7  11   6      290.22      276.58     63.70 o 
   8  11   6     1113.67     1257.57     81.18 o 
   9  11   6      378.46      312.82     70.71 o 
  10  11   6       13.22      117.40     66.60 o 
  11  11   6        1.40      -66.96     66.96 o 
  12  11   6      143.82      209.20     88.30 o 
 -17  12   6       25.00      -16.71    115.37 o 
 -16  12   6        0.60      -62.18     62.18 o 
 -15  12   6        5.99       82.53     65.56 o 
 -14  12   6       53.67       11.12     60.66 o 
 -13  12   6      209.18      169.58     59.70 o 
 -12  12   6       17.97      -38.76     56.16 o 
 -11  12   6      955.79      834.90     65.02 o 
 -10  12   6       59.18        7.95     65.73 o 
  -9  12   6      110.40      191.91     68.11 o 
  -8  12   6       15.28       -6.14     52.27 o 
  -7  12   6      152.65      176.87     47.77 o 
  -6  12   6      305.38      286.53     48.09 o 
  -5  12   6      760.05      654.77     54.51 o 
  -4  12   6       11.60       -5.89     38.57 o 
  -3  12   6     1219.00     1281.37     65.59 o 
  -2  12   6        2.59      -40.77     44.04 o 
  -1  12   6      880.88      939.91     99.58 o 
   0  12   6      575.62      518.65     94.88 o 
   1  12   6       75.59      133.92     47.21 o 
   2  12   6      338.63      337.42     61.23 o 
   3  12   6      136.11      214.34     51.63 o 
   4  12   6      439.27      396.80     81.72 o 
   5  12   6      673.32      696.45     62.28 o 
   6  12   6      122.69      121.91     62.54 o 
   7  12   6      918.80     1017.59     94.48 o 
   8  12   6        7.89      172.36     66.18 o 
   9  12   6      581.00      593.22     99.23 o 
  10  12   6       52.55      111.39     72.85 o 
  11  12   6       40.10      -70.86     70.86 o 
  12  12   6       44.49      105.22     76.04 o 
 -17  13   6       70.13       94.31     75.05 o 
 -16  13   6      111.71      192.80     65.71 o 
 -15  13   6      254.58      297.79     80.00 o 
 -14  13   6       98.13       38.46     63.52 o 
 -13  13   6       90.95       15.98     81.89 o 
 -12  13   6       64.70       -6.30     56.95 o 
 -11  13   6       26.46        4.07     54.45 o 
 -10  13   6        4.14      -44.46     72.50 o 
  -9  13   6      190.62       98.49    130.60 o 
  -8  13   6      112.30       83.14     66.72 o 
  -7  13   6      316.95      326.07     51.44 o 
  -6  13   6      266.63      247.55     48.97 o 
  -5  13   6      760.51      782.16     55.47 o 
  -4  13   6        3.45       30.88     40.33 o 
  -3  13   6      100.66      171.07     40.99 o 
  -2  13   6       35.33       40.00     44.58 o 
  -1  13   6        2.05       32.70     54.64 o 
   0  13   6       30.09      -56.96     56.96 o 
   1  13   6      614.48      550.43     71.06 o 
   2  13   6       28.16      -61.95     81.36 o 
   3  13   6       94.02      163.14     51.98 o 
   4  13   6      186.79      200.71     54.88 o 
   5  13   6        2.68      -18.20     76.47 o 
   6  13   6       19.72       13.07     56.18 o 
   7  13   6       35.76       15.36     65.79 o 
   8  13   6        0.11       93.93     64.78 o 
   9  13   6        0.73       14.15     67.02 o 
  10  13   6       49.08       45.52     80.75 o 
  11  13   6        8.95      129.23     73.31 o 
  12  13   6       26.59      -35.44     73.69 o 
 -16  14   6      129.12        6.76     66.35 o 
 -15  14   6        4.22       20.57     62.02 o 
 -14  14   6      165.67      114.68     60.17 o 
 -13  14   6       59.73       57.08     59.49 o 
 -12  14   6        1.46      -75.24     75.24 o 
 -11  14   6        0.33        6.10     73.07 o 
 -10  14   6      217.96      224.27     70.19 o 
  -9  14   6       42.26       74.13     71.82 o 
  -8  14   6      210.07      198.28     73.81 o 
  -7  14   6        1.53       42.37     49.25 o 
  -6  14   6      445.45      454.42     58.86 o 
  -5  14   6      338.07      272.92     47.82 o 
  -4  14   6      123.06      141.64     42.33 o 
  -3  14   6        5.56       32.87     40.91 o 
  -2  14   6       98.94       38.73     43.04 o 
  -1  14   6      244.36      252.44     61.46 o 
   0  14   6      508.42      386.20     71.93 o 
   1  14   6      299.67      221.74     65.71 o 
   2  14   6      447.69      408.11     72.12 o 
   3  14   6       21.44      -35.20     59.85 o 
   4  14   6       74.29       15.26     68.65 o 
   5  14   6       13.84      -16.06     69.66 o 
   6  14   6       25.81      -53.79     72.46 o 
   7  14   6       18.72       59.65     57.30 o 
   8  14   6       14.71       16.56     62.92 o 
   9  14   6       51.61       52.79     65.63 o 
  10  14   6       63.37       32.26     66.78 o 
  11  14   6        9.08       14.85     91.09 o 
  12  14   6        0.41      -72.54     72.54 o 
 -16  15   6       38.92        8.97     77.93 o 
 -15  15   6       15.09      -45.66     64.04 o 
 -14  15   6        0.70      -48.05     60.09 o 
 -13  15   6      116.69       98.28     75.31 o 
 -12  15   6      276.74      241.49     80.50 o 
 -11  15   6      134.26      -14.49     78.30 o 
 -10  15   6      519.86      574.88     85.90 o 
  -9  15   6       24.59       12.78     67.59 o 
  -8  15   6      417.31      470.15     60.07 o 
  -7  15   6      139.95       72.35     59.16 o 
  -6  15   6        2.17      -43.66     43.66 o 
  -5  15   6        0.67      -44.40     44.40 o 
  -4  15   6      426.67      498.20     49.81 o 
  -3  15   6       11.14      -31.18     38.79 o 
  -2  15   6      829.18      811.68     63.04 o 
  -1  15   6      178.51      164.10     51.97 o 
   0  15   6      205.61      259.49     59.63 o 
   1  15   6       23.96      105.50    104.15 o 
   2  15   6       79.11      -18.07     64.49 o 
   3  15   6       41.32      154.56     78.86 o 
   4  15   6       53.49       15.45     65.61 o 
   5  15   6        3.29      -64.12     64.12 o 
   6  15   6      316.35      357.04     76.50 o 
   7  15   6        6.28      -74.85     74.85 o 
   8  15   6      248.96      261.22     76.60 o 
   9  15   6        3.07      -36.61     96.17 o 
  10  15   6       16.88       29.67     79.40 o 
  11  15   6        6.19      -61.91     80.49 o 
 -16  16   6        1.67       -9.44     71.17 o 
 -15  16   6        6.27      -16.48     87.65 o 
 -14  16   6        1.22      -76.79     76.79 o 
 -13  16   6      402.86      413.23     90.84 o 
 -12  16   6        7.58       86.37     96.18 o 
 -11  16   6      113.25       86.36     80.38 o 
 -10  16   6       61.24       -3.89     84.16 o 
  -9  16   6        3.50       -2.08    106.64 o 
  -8  16   6      127.93      125.17     57.30 o 
  -7  16   6        0.81       31.53     49.62 o 
  -6  16   6       43.90      -47.70     47.70 o 
  -5  16   6       72.52       89.96     57.04 o 
  -4  16   6        3.45       -5.20     51.88 o 
  -3  16   6      317.05      248.32     44.26 o 
  -2  16   6       15.98       20.20     44.07 o 
  -1  16   6       77.23       85.79     44.48 o 
   0  16   6        1.91       29.03     59.77 o 
   1  16   6       47.49       64.19     58.10 o 
   2  16   6        2.56      -24.77     64.70 o 
   3  16   6      347.53      485.07     96.31 o 
   4  16   6      103.65       44.58     89.55 o 
   5  16   6      100.76      120.43     75.10 o 
   6  16   6      334.66      441.11    142.53 o 
   7  16   6       15.39       16.64     72.86 o 
   8  16   6        7.71       32.59     75.68 o 
   9  16   6        8.40       41.98     77.19 o 
  10  16   6      105.79      -84.67     84.67 o 
  11  16   6        1.05       37.74     87.57 o 
 -16  17   6       73.71        4.34     86.72 o 
 -15  17   6      136.51      168.90     90.02 o 
 -14  17   6       12.27       36.88     80.54 o 
 -13  17   6       73.82       77.85     86.88 o 
 -12  17   6       68.16       51.87     77.45 o 
 -11  17   6       20.94       37.35     71.48 o 
 -10  17   6      102.14       -3.84     73.73 o 
  -9  17   6      155.23      197.92    115.18 o 
  -8  17   6      204.78      222.43     63.05 o 
  -7  17   6      375.13      397.40     56.39 o 
  -6  17   6        3.70      -33.19     49.94 o 
  -5  17   6      946.30     1099.38     73.89 o 
  -4  17   6      584.97      556.77     51.02 o 
  -3  17   6       28.60       69.02     52.75 o 
  -2  17   6      501.72      521.89     55.89 o 
  -1  17   6        9.96       52.00     59.06 o 
   0  17   6      273.44      333.92     58.58 o 
   1  17   6      454.40      412.97     74.61 o 
   2  17   6       39.73       -3.45     66.84 o 
   3  17   6      461.81      574.40     81.10 o 
   4  17   6      169.73       -8.12     70.23 o 
   5  17   6      130.79      244.84     74.13 o 
   6  17   6      184.98      255.59    103.35 o 
   7  17   6        4.18       33.84     74.38 o 
   8  17   6       18.17       74.25    133.37 o 
   9  17   6        4.04      -15.54     82.87 o 
  10  17   6        0.37      -83.70     83.70 o 
  11  17   6      282.81      476.86     94.05 o 
 -15  18   6       60.04      166.47    123.30 o 
 -14  18   6       11.08      -31.06     85.50 o 
 -13  18   6       30.26        9.17    139.24 o 
 -12  18   6       13.13      -59.38     82.54 o 
 -11  18   6      128.00       61.71     77.89 o 
 -10  18   6       15.30      -46.36     74.55 o 
  -9  18   6       61.20      -17.76    101.08 o 
  -8  18   6       15.24      -29.84     57.75 o 
  -7  18   6       91.07       90.68     54.59 o 
  -6  18   6        7.81      -51.55     51.55 o 
  -5  18   6        8.64      -35.65     52.87 o 
  -4  18   6      208.63      168.50     48.75 o 
  -3  18   6        4.66       -1.53     23.99 o 
  -2  18   6       21.19       23.62     47.05 o 
  -1  18   6       58.72        0.87     44.79 o 
   0  18   6      135.38       18.57     44.73 o 
   1  18   6       14.09      -22.37     54.05 o 
   2  18   6      198.85      172.54     69.17 o 
   3  18   6        3.08      105.87     65.23 o 
   4  18   6        1.03       52.83     69.41 o 
   5  18   6       19.17       35.66     75.09 o 
   6  18   6        6.61      -75.26     75.26 o 
   7  18   6      462.68      609.23     98.16 o 
   8  18   6      276.27      189.12     76.93 o 
   9  18   6      216.65      150.55     87.83 o 
  10  18   6        1.02       23.00     80.34 o 
 -15  19   6       75.19       55.86     89.21 o 
 -14  19   6        0.25      -42.21     85.96 o 
 -13  19   6       87.33      121.35     87.60 o 
 -12  19   6        1.63      -52.73     82.27 o 
 -11  19   6        0.12      -75.32     76.15 o 
 -10  19   6       35.57      -27.27     78.83 o 
  -9  19   6        4.56      -75.39     75.39 o 
  -8  19   6      143.13      155.57     61.38 o 
  -7  19   6      575.28      562.22     61.10 o 
  -6  19   6       17.63      -14.20     49.89 o 
  -5  19   6      131.91      122.89     72.14 o 
  -4  19   6       40.09       73.64     54.26 o 
  -3  19   6       29.38      -12.89     31.51 o 
  -2  19   6       10.17       -3.28     50.19 o 
  -1  19   6        2.02      -45.16     45.39 o 
   0  19   6       48.20      -18.02     47.68 o 
   1  19   6       86.74       54.65     58.00 o 
   2  19   6       21.41      -43.99     56.68 o 
   3  19   6      144.12       61.50     57.97 o 
   4  19   6      170.87      204.62     74.26 o 
   5  19   6        1.06      -27.98     74.72 o 
   6  19   6       21.82      119.74     80.35 o 
   7  19   6       30.11      153.86     82.42 o 
   8  19   6       69.18      161.38     82.03 o 
   9  19   6       20.10        8.44    191.48 o 
  10  19   6        0.97      -17.04     84.68 o 
 -14  20   6        1.18      -79.39     79.39 o 
 -13  20   6        4.07       30.13     88.65 o 
 -12  20   6        0.54       11.66     83.86 o 
 -11  20   6        0.61      -41.92     79.79 o 
 -10  20   6      335.65      357.30    134.26 o 
  -9  20   6      175.97      113.78     81.95 o 
  -8  20   6      111.59       48.32     61.38 o 
  -7  20   6       74.86      123.72     57.08 o 
  -6  20   6      100.00       49.26     55.32 o 
  -5  20   6       18.95       27.93     55.76 o 
  -4  20   6        2.86       47.77     60.44 o 
  -3  20   6      140.32      240.11     61.27 o 
  -2  20   6        7.51      -10.89     49.84 o 
  -1  20   6       49.20      178.75     51.25 o 
   0  20   6      184.45      172.99     52.74 o 
   1  20   6      117.71       90.55     62.54 o 
   2  20   6       10.28      -16.80     61.63 o 
   3  20   6      247.04      330.55     65.50 o 
   4  20   6       46.41       24.70     61.84 o 
   5  20   6        7.11       54.55     78.89 o 
   6  20   6       37.16       72.80     91.13 o 
   7  20   6        0.05      -40.45     81.13 o 
   8  20   6        0.37      -12.97     82.13 o 
   9  20   6       28.44      -18.16     86.95 o 
  10  20   6       10.46       29.78     89.83 o 
 -14  21   6       43.57        5.93     87.39 o 
 -13  21   6       57.20      -22.39     87.96 o 
 -12  21   6      122.79      104.39     82.97 o 
 -11  21   6       14.35      -76.47     77.01 o 
 -10  21   6      286.89      151.61     85.85 o 
  -9  21   6       48.81       71.25     82.24 o 
  -8  21   6       53.22       42.04     63.60 o 
  -7  21   6        0.43      -41.18     63.09 o 
  -6  21   6       41.87       54.54     53.82 o 
  -5  21   6       20.49       58.51     62.72 o 
  -4  21   6       32.34       63.08     60.45 o 
  -3  21   6        0.96       21.13     36.76 o 
  -2  21   6      211.08      230.22     51.98 o 
  -1  21   6        8.67      -49.95     49.95 o 
   0  21   6      292.65      330.70     55.87 o 
   1  21   6       11.64      -48.63     48.63 o 
   2  21   6       47.42       96.44     62.01 o 
   3  21   6        1.00       22.44     64.15 o 
   4  21   6        8.81      -61.85     61.85 o 
   5  21   6      119.15       84.96     65.22 o 
   6  21   6      166.54      173.95     73.62 o 
   7  21   6       29.07       56.21     67.66 o 
   8  21   6       26.96      149.53     89.06 o 
   9  21   6       38.17       46.67     88.20 o 
 -13  22   6       78.56       80.84     80.54 o 
 -12  22   6        5.26      -54.49     86.77 o 
 -11  22   6       23.37      -15.37     78.18 o 
 -10  22   6        7.66        5.20     78.85 o 
  -9  22   6        8.57        7.43     91.75 o 
  -8  22   6      199.75      203.67     69.03 o 
  -7  22   6        6.03        2.00     67.05 o 
  -6  22   6       20.59       47.55     57.59 o 
  -5  22   6      169.94      157.24     65.89 o 
  -4  22   6      120.54       72.51     61.09 o 
  -3  22   6       71.06       22.66     48.73 o 
  -2  22   6        2.27       23.70     51.24 o 
  -1  22   6       25.43      -17.34     52.68 o 
   0  22   6        1.05      -26.95     52.90 o 
   1  22   6       15.58       84.11     65.63 o 
   2  22   6       51.25      -37.28     64.85 o 
   3  22   6       40.94      -38.01     62.61 o 
   4  22   6        5.54       -8.15     67.11 o 
   5  22   6        1.86       -4.91     66.32 o 
   6  22   6       56.31        4.60     66.59 o 
   7  22   6       43.18      -14.03     70.55 o 
   8  22   6       37.98      -13.31     68.90 o 
   9  22   6        7.43       57.23     74.77 o 
 -13  23   6        6.35       45.54     90.29 o 
 -12  23   6        0.21       39.63     89.78 o 
 -11  23   6       15.42      -81.40     81.40 o 
 -10  23   6       29.45       63.27     85.97 o 
  -9  23   6       74.30      -54.29     82.01 o 
  -8  23   6        1.31       29.60     83.23 o 
  -7  23   6      136.73      118.10     64.22 o 
  -6  23   6        3.76      -15.74     55.08 o 
  -5  23   6      361.80      334.86     66.55 o 
  -4  23   6      102.35       53.17     81.79 o 
  -3  23   6       21.39       -2.05     61.93 o 
  -2  23   6      225.80      191.12     56.42 o 
  -1  23   6        9.81      -26.04     51.81 o 
   0  23   6      110.71       53.64     52.41 o 
   1  23   6       96.97       12.34     54.87 o 
   2  23   6        8.95      -35.66     63.34 o 
   3  23   6      233.29      188.46     68.06 o 
   4  23   6      173.95       49.46     66.73 o 
   5  23   6      203.28      242.26     71.52 o 
   6  23   6       20.21      -24.12     70.79 o 
   7  23   6        5.73       -1.79     69.89 o 
   8  23   6       16.28      -18.07     73.09 o 
 -12  24   6       20.88       35.58     89.22 o 
 -11  24   6        6.24      -53.66    166.89 o 
 -10  24   6        1.64      -39.74     84.60 o 
  -9  24   6        2.27       38.14     83.39 o 
  -8  24   6      129.45       76.16     69.04 o 
  -7  24   6        8.86       40.42     65.58 o 
  -6  24   6       11.00      -56.45     56.45 o 
  -5  24   6       33.98       30.65     64.64 o 
  -4  24   6       31.36       24.70     60.36 o 
  -3  24   6       15.97       43.35     55.65 o 
  -2  24   6       50.56      -24.81     53.87 o 
  -1  24   6        5.08      -33.64     54.58 o 
   0  24   6        5.27       51.62     56.32 o 
   1  24   6       34.77      -26.22     55.29 o 
   2  24   6       41.05      -47.69     55.80 o 
   3  24   6       16.86      -61.55     68.57 o 
   4  24   6       81.93      -14.54     67.12 o 
   5  24   6        4.89      -24.68     70.65 o 
   6  24   6       49.80      -63.43     66.25 o 
   7  24   6        4.29      -12.68     73.29 o 
   8  24   6        1.53       37.21     75.36 o 
 -12  25   6        1.83       16.61     84.57 o 
 -11  25   6        2.86      -26.78     86.59 o 
 -10  25   6       60.98      -23.41     75.44 o 
  -9  25   6        2.88      -83.43     84.14 o 
  -8  25   6       67.05      -48.67     66.78 o 
  -7  25   6      119.20      114.85     67.14 o 
  -6  25   6        6.53       39.60     67.93 o 
  -5  25   6        7.25      -10.19     66.54 o 
  -4  25   6       61.20       14.79     63.94 o 
  -3  25   6       22.24      -45.40     55.12 o 
  -2  25   6       76.83      -17.82     55.97 o 
  -1  25   6       11.94      -47.19     59.81 o 
   0  25   6       61.05       51.22     56.03 o 
   1  25   6       18.21      -20.77     55.41 o 
   2  25   6       94.59       40.35     57.58 o 
   3  25   6       14.01      -15.24     71.20 o 
   4  25   6       90.35       84.65     71.65 o 
   5  25   6       10.73        6.47     69.04 o 
   6  25   6       18.21      -27.98     76.11 o 
   7  25   6       21.02      103.35     76.64 o 
 -11  26   6        0.93      -35.31    107.32 o 
 -10  26   6      202.13      190.01     89.71 o 
  -9  26   6      164.75      121.08    115.69 o 
  -8  26   6        2.07      -69.03     69.03 o 
  -7  26   6       27.72        8.94     66.94 o 
  -6  26   6       12.23       32.67     68.13 o 
  -5  26   6        7.56      -65.75     65.75 o 
  -4  26   6       52.00      -63.91     63.91 o 
  -3  26   6        0.36       72.74     67.52 o 
  -2  26   6       64.16      -56.21     56.21 o 
  -1  26   6      121.57      131.09     59.08 o 
   0  26   6        0.78      -54.59     54.59 o 
   1  26   6        1.29      -33.05     58.58 o 
   2  26   6       39.17      -18.08     58.65 o 
   3  26   6       37.17      -29.58     65.59 o 
   4  26   6       35.53        2.70     75.27 o 
   5  26   6        2.68      -70.89     70.89 o 
   6  26   6        7.97       24.33     78.48 o 
 -10  27   6       53.38      -74.01     85.26 o 
  -9  27   6      115.31      113.03     88.03 o 
  -8  27   6        1.55       11.58     71.51 o 
  -7  27   6        8.83      -68.77     68.77 o 
  -6  27   6        0.13       32.76     69.63 o 
  -5  27   6        0.16      -66.61     66.61 o 
  -4  27   6      113.30       36.16     67.99 o 
  -3  27   6       98.05      110.97     68.74 o 
  -2  27   6      104.81        7.63     58.57 o 
  -1  27   6        0.36       46.04     60.97 o 
   0  27   6       25.86       -1.65     58.73 o 
   1  27   6        0.49      -76.30     76.30 o 
   2  27   6       15.98        1.54     61.04 o 
   3  27   6       14.26      -62.36     62.36 o 
   4  27   6        2.18      -40.53     77.31 o 
   5  27   6       51.68        9.62     73.67 o 
  -9  28   6       17.70       27.19     87.23 o 
  -8  28   6       83.89       18.48     72.16 o 
  -7  28   6        8.93      -46.06     70.41 o 
  -6  28   6       49.66       49.03     69.43 o 
  -5  28   6        1.28       -1.27     67.08 o 
  -4  28   6        3.72      -67.78     67.78 o 
  -3  28   6        0.44      -57.32     70.37 o 
  -2  28   6        4.30      -57.89     57.89 o 
  -1  28   6        0.00      -58.70     58.70 o 
   0  28   6        2.80      -58.39     58.39 o 
   1  28   6        0.20      -29.11     60.04 o 
   2  28   6       30.47      -26.79     62.55 o 
   3  28   6       57.37       80.89     62.81 o 
   4  28   6        2.02      -62.32     62.32 o 
  -8  29   6        5.04      -13.99     72.14 o 
  -7  29   6       46.10       37.86     71.82 o 
  -6  29   6       29.89       35.01     70.38 o 
  -5  29   6      143.61      151.71     85.67 o 
  -4  29   6       24.35      -67.88     67.88 o 
  -3  29   6        3.50        3.30     69.81 o 
  -2  29   6        5.25      -59.86     61.04 o 
  -1  29   6        0.49      -55.59     62.14 o 
   0  29   6       17.05        0.18     59.94 o 
   1  29   6       15.26      -46.73     60.92 o 
   2  29   6       14.60      -45.95     64.45 o 
   3  29   6      205.91      195.72     66.20 o 
  -7  30   6        3.40      -80.63    128.49 o 
  -6  30   6        1.85       38.95     73.11 o 
  -5  30   6       33.22      -52.96     86.21 o 
  -4  30   6       24.87       35.60     70.49 o 
  -3  30   6       57.19       10.88     69.89 o 
  -2  30   6        3.72      -59.95     59.95 o 
  -1  30   6        0.55        1.81     61.94 o 
   0  30   6        1.57      -61.23     61.23 o 
   1  30   6       19.30      -28.72     67.91 o 
   2  30   6       69.04        0.81     62.40 o 
  -4  31   6        0.43       40.03     85.30 o 
  -3  31   6        2.04       45.78     72.30 o 
  -2  31   6       17.90       -7.76     70.62 o 
  -1  31   6        9.88      -46.16     62.36 o 
   0  31   6       59.85       93.68    149.06 o 
 -17   1   7       28.79       16.47     58.26 o 
 -16   1   7       11.32      -58.92     58.92 o 
 -15   1   7       15.14       30.15     75.48 o 
 -14   1   7        7.21       72.44     53.93 o 
 -13   1   7      262.38      248.80     55.08 o 
 -12   1   7      118.48       36.99     50.44 o 
 -11   1   7        1.98      -43.40     45.97 o 
 -10   1   7       91.60       -1.00     45.05 o 
  -9   1   7       71.38       70.77     61.28 o 
  -8   1   7       97.95      125.41     44.48 o 
  -7   1   7      558.27      677.18     43.22 o 
  -6   1   7       82.80      101.44     36.02 o 
  -5   1   7      782.60      745.78     41.87 o 
  -4   1   7      850.30      931.83     35.61 o 
  -3   1   7      565.37      512.55     39.00 o 
  -2   1   7      725.10      774.36     43.19 o 
  -1   1   7      114.17       30.45     34.69 o 
   0   1   7        1.74      -14.82     40.10 o 
   1   1   7      204.96      230.42     44.10 o 
   2   1   7       48.06       79.28     42.82 o 
   3   1   7     1039.86      904.09     56.92 o 
   4   1   7      133.67       91.74     52.28 o 
   5   1   7       42.66        3.96     50.17 o 
   6   1   7      114.99       69.90     63.19 o 
   7   1   7      223.80      327.11    100.11 o 
   8   1   7      113.46      147.40     56.12 o 
   9   1   7       96.04       37.54     58.44 o 
  10   1   7       28.54       18.31     71.78 o 
  11   1   7        4.20       44.47     64.42 o 
 -17   2   7       11.51       18.95     58.44 o 
 -16   2   7      184.73       89.23    105.12 o 
 -15   2   7       29.11        3.94     54.75 o 
 -14   2   7      351.95      275.04     56.06 o 
 -13   2   7        2.34      -24.23     51.26 o 
 -12   2   7       22.35      -19.31     50.01 o 
 -11   2   7      314.05      367.80     52.27 o 
 -10   2   7        0.33      -44.03     55.14 o 
  -9   2   7       93.31      160.65     47.35 o 
  -8   2   7        1.92      -10.11     38.56 o 
  -7   2   7      187.19      288.81     39.71 o 
  -6   2   7       93.97       59.69     35.53 o 
  -5   2   7       47.43       60.32     34.68 o 
  -4   2   7        0.89       -1.26     29.42 o 
  -3   2   7      332.33      307.68     36.62 o 
  -2   2   7        1.14      -14.50     32.65 o 
  -1   2   7      177.65      163.32     41.52 o 
   0   2   7      296.54      219.61     43.53 o 
   1   2   7       49.50       53.35     43.34 o 
   2   2   7      231.96      165.47     44.67 o 
   3   2   7      420.19      359.69     50.27 o 
   4   2   7       41.51       10.49     44.34 o 
   5   2   7       46.94       54.14     67.64 o 
   6   2   7      153.73      152.43     54.68 o 
   7   2   7      106.16       86.59     54.93 o 
   8   2   7      225.32      258.32     58.81 o 
   9   2   7       19.55       79.61     59.58 o 
  10   2   7      129.88      188.19     62.47 o 
  11   2   7      151.90      162.90     64.47 o 
 -17   3   7        1.18      -27.00     67.72 o 
 -16   3   7       86.48       -4.38     57.68 o 
 -15   3   7      143.27      115.80     57.58 o 
 -14   3   7       26.31      -31.95     52.96 o 
 -13   3   7       28.71      -34.50     50.16 o 
 -12   3   7       32.34      118.24     50.01 o 
 -11   3   7      132.86      147.91     50.65 o 
 -10   3   7      901.13      957.36     59.34 o 
  -9   3   7      117.56       26.98     44.49 o 
  -8   3   7      987.38     1153.63     53.65 o 
  -7   3   7        3.38       -6.34     35.61 o 
  -6   3   7      250.76      348.51     43.72 o 
  -5   3   7       35.04        4.78     34.32 o 
  -4   3   7      289.53      386.77     37.09 o 
  -3   3   7       23.15       29.71     30.63 o 
  -2   3   7       18.09      -26.17     32.86 o 
  -1   3   7      466.62      429.45     48.13 o 
   0   3   7     1150.70     1153.59     58.39 o 
   1   3   7      115.09      221.08     45.77 o 
   2   3   7      149.64      199.60     47.39 o 
   3   3   7      246.79      328.51     71.31 o 
   4   3   7      656.33      664.98     55.78 o 
   5   3   7       63.27       82.48     48.72 o 
   6   3   7       21.01       -1.35     49.34 o 
   7   3   7        0.07       -0.76     51.66 o 
   8   3   7      614.01      765.13     66.41 o 
   9   3   7        7.99      -11.07     60.63 o 
  10   3   7      416.58      525.57     96.36 o 
  11   3   7        3.28       47.65     61.87 o 
 -17   4   7        2.00      -67.37     67.37 o 
 -16   4   7      277.94      307.76     59.66 o 
 -15   4   7        0.55      -18.63     55.97 o 
 -14   4   7      819.38      730.39     61.26 o 
 -13   4   7        0.79       27.91     50.47 o 
 -12   4   7      121.88      139.69     50.29 o 
 -11   4   7       91.61       89.36     48.62 o 
 -10   4   7        7.86       29.34     46.27 o 
  -9   4   7        2.05      -42.91     42.91 o 
  -8   4   7       81.65       70.26     41.08 o 
  -7   4   7       34.13       35.16     36.77 o 
  -6   4   7      415.42      475.25     46.03 o 
  -5   4   7       73.28       15.82     39.42 o 
  -4   4   7       85.57       62.99     33.01 o 
  -3   4   7       30.69       42.57     33.15 o 
  -2   4   7      106.41       42.69     42.84 o 
  -1   4   7       26.13        0.94     38.13 o 
   0   4   7        2.14       -2.81     40.84 o 
   1   4   7       82.47       49.22     43.33 o 
   2   4   7       11.01      -27.52     44.24 o 
   3   4   7      317.19      328.32     51.62 o 
   4   4   7      139.00       77.14     48.74 o 
   5   4   7      525.88      718.10     58.15 o 
   6   4   7       15.22       50.00     53.76 o 
   7   4   7      238.47      329.57     89.80 o 
   8   4   7      200.48      268.72     58.94 o 
   9   4   7       16.50       88.61     58.63 o 
  10   4   7      135.34      117.97     61.04 o 
  11   4   7      150.22      197.66     65.75 o 
 -17   5   7        2.60      -16.34     68.58 o 
 -16   5   7        7.50       24.41     66.85 o 
 -15   5   7       35.99        1.41     55.18 o 
 -14   5   7        0.10      -53.07     53.07 o 
 -13   5   7      225.45      168.05     67.47 o 
 -12   5   7       26.59      -38.78     47.64 o 
 -11   5   7        4.32      -46.37     46.37 o 
 -10   5   7      159.46       47.56     47.37 o 
  -9   5   7       33.02       56.29     44.48 o 
  -8   5   7      122.11       75.34     40.67 o 
  -7   5   7      621.98      564.68     46.31 o 
  -6   5   7      306.09      293.34     43.25 o 
  -5   5   7     1505.23     1393.83     63.01 o 
  -4   5   7     1181.10     1194.17     45.62 o 
  -3   5   7      763.88      707.57     41.32 o 
  -2   5   7      530.40      532.93     60.99 o 
  -1   5   7      101.97       85.56     49.55 o 
   0   5   7        3.43       25.67     38.75 o 
   1   5   7      617.32      516.56     50.56 o 
   2   5   7      324.49      311.23     48.74 o 
   3   5   7     1170.98     1095.40     62.51 o 
   4   5   7      783.26      904.94     68.85 o 
   5   5   7      162.91      130.61     54.15 o 
   6   5   7       68.70       22.43     57.39 o 
   7   5   7       11.30      -25.28     53.98 o 
   8   5   7       15.87      121.57     58.57 o 
   9   5   7       98.36       40.94     58.43 o 
  10   5   7        8.66       22.05     62.23 o 
  11   5   7        0.70       61.61     77.32 o 
 -17   6   7        7.42     -127.87    127.87 o 
 -16   6   7       51.85      140.79     68.03 o 
 -15   6   7       17.09       13.01     64.07 o 
 -14   6   7       64.28      -13.92     62.69 o 
 -13   6   7       14.30      -59.94     59.94 o 
 -12   6   7        0.71        4.33     49.53 o 
 -11   6   7       33.70       -2.85     47.99 o 
 -10   6   7        5.77        4.13     46.50 o 
  -9   6   7      121.91      120.57     43.93 o 
  -8   6   7       23.31       22.21     46.38 o 
  -7   6   7       17.56      -23.63     38.42 o 
  -6   6   7       65.47       94.69     42.17 o 
  -5   6   7        9.55      -22.18     37.11 o 
  -4   6   7        0.33      -18.58     32.61 o 
  -3   6   7      350.94      374.57     38.24 o 
  -2   6   7       20.24      -15.73     41.83 o 
  -1   6   7      384.88      337.98     53.93 o 
   0   6   7       17.02      -42.49     48.42 o 
   1   6   7      148.71      116.38     43.25 o 
   2   6   7       29.42       -3.89     42.80 o 
   3   6   7        6.85      -33.07     45.67 o 
   4   6   7        4.13      -45.61     45.61 o 
   5   6   7      158.68      128.67     53.02 o 
   6   6   7       31.37       66.69     52.19 o 
   7   6   7       19.18       33.62     53.44 o 
   8   6   7        0.88       36.61     53.61 o 
   9   6   7       70.44      116.58     60.96 o 
  10   6   7       36.52        2.69     61.87 o 
  11   6   7        1.43      -10.05     63.45 o 
 -16   7   7        2.76      -63.37     63.37 o 
 -15   7   7      109.41       35.79     65.61 o 
 -14   7   7       14.04       25.23     65.41 o 
 -13   7   7       13.80      -12.21     61.44 o 
 -12   7   7       18.54        4.85     75.85 o 
 -11   7   7       13.15      -25.60     77.47 o 
 -10   7   7       60.61      -43.92     43.92 o 
  -9   7   7       58.40       45.02     55.29 o 
  -8   7   7       75.08       36.19     50.53 o 
  -7   7   7      462.93      465.02     48.94 o 
  -6   7   7        6.03      -40.15     40.15 o 
  -5   7   7      168.81      150.40     42.02 o 
  -4   7   7      242.54      252.08     35.91 o 
  -3   7   7        1.11      -31.68     32.36 o 
  -2   7   7      178.41      117.63     55.55 o 
  -1   7   7       80.97      101.32     51.31 o 
   0   7   7       53.64       40.25     47.61 o 
   1   7   7      542.55      482.21     61.15 o 
   2   7   7       11.66      -11.70     43.96 o 
   3   7   7      880.40      935.61     60.73 o 
   4   7   7      376.31      353.50     52.33 o 
   5   7   7       58.37       22.28     48.14 o 
   6   7   7      136.97      140.90     54.58 o 
   7   7   7       30.58       13.08     54.05 o 
   8   7   7       31.16      -28.93     54.62 o 
   9   7   7      144.02      125.15     58.69 o 
  10   7   7        0.82      -57.52     60.38 o 
  11   7   7       67.79       45.39     59.92 o 
 -16   8   7       82.13      181.59     67.78 o 
 -15   8   7       14.37       33.60     65.26 o 
 -14   8   7        1.67      -21.99     61.06 o 
 -13   8   7        5.12       61.54     60.05 o 
 -12   8   7       51.74       60.28     69.02 o 
 -11   8   7       20.52      -18.44     52.93 o 
 -10   8   7      104.64      188.35     77.41 o 
  -9   8   7       43.69      -49.75     70.89 o 
  -8   8   7       81.12       72.26     60.47 o 
  -7   8   7      651.93      680.69     55.88 o 
  -6   8   7       15.07       14.68     36.09 o 
  -5   8   7       58.93      112.88     41.27 o 
  -4   8   7      249.65      332.25     37.29 o 
  -3   8   7        6.40       27.85     34.52 o 
  -2   8   7       31.83       85.46     37.01 o 
  -1   8   7      322.66      363.26     55.33 o 
   0   8   7        3.99      -30.36     52.28 o 
   1   8   7      337.35      334.34     57.77 o 
   2   8   7        7.19       11.61     53.44 o 
   3   8   7      298.17      304.36     60.19 o 
   4   8   7       17.92       77.09     47.92 o 
   5   8   7       69.17       99.49     51.73 o 
   6   8   7      252.67      283.62     55.84 o 
   7   8   7       48.50      117.57     54.71 o 
   8   8   7      113.50      162.50     55.57 o 
   9   8   7       23.17       57.29     58.25 o 
  10   8   7        0.03       -1.80     59.57 o 
  11   8   7       67.94      113.86     79.25 o 
 -16   9   7       61.33      -19.47     64.67 o 
 -15   9   7       45.99      108.96     69.63 o 
 -14   9   7        1.60      -64.69     64.69 o 
 -13   9   7        0.07        4.59     61.05 o 
 -12   9   7      191.68      349.48     62.87 o 
 -11   9   7        3.17       98.16     74.27 o 
 -10   9   7      380.97      413.85    115.97 o 
  -9   9   7        0.00      -72.12     72.12 o 
  -8   9   7     1002.70      957.58     75.37 o 
  -7   9   7       14.65       40.51     60.02 o 
  -6   9   7        2.90       91.55     50.03 o 
  -5   9   7       87.57      -12.68     56.34 o 
  -4   9   7       41.08       20.15     39.06 o 
  -3   9   7       94.26       84.10     38.30 o 
  -2   9   7       59.32       60.92     37.06 o 
  -1   9   7       42.62       18.95     49.58 o 
   0   9   7      290.65      229.73     68.59 o 
   1   9   7       35.38       48.37     51.46 o 
   2   9   7      333.63      327.34     59.04 o 
   3   9   7       71.65       42.57     54.45 o 
   4   9   7        1.46      192.49    110.36 o 
   5   9   7       10.59      -41.70     56.24 o 
   6   9   7        8.03       56.39     65.67 o 
   7   9   7      161.94       66.80     64.53 o 
   8   9   7      154.43      290.75     74.27 o 
   9   9   7       39.17      -28.59     73.76 o 
  10   9   7       75.36       79.94     76.09 o 
  11   9   7        2.32       12.27    109.40 o 
 -16  10   7      211.56      197.05    101.71 o 
 -15  10   7       16.24      -21.64     83.72 o 
 -14  10   7      527.91      494.32     72.59 o 
 -13  10   7        4.03       61.57     84.43 o 
 -12  10   7      292.01      293.29     87.01 o 
 -11  10   7       21.94      -20.29     73.81 o 
 -10  10   7        2.77      -94.88    133.04 o 
  -9  10   7       43.26       16.78     75.60 o 
  -8  10   7        5.49      -59.28     59.55 o 
  -7  10   7        0.16       56.07     56.05 o 
  -6  10   7      560.70      653.11     55.29 o 
  -5  10   7        0.26       -5.78     45.27 o 
  -4  10   7       96.84      115.18     57.14 o 
  -3  10   7        1.81      -47.99     47.99 o 
  -2  10   7       11.43      -13.93     46.95 o 
  -1  10   7       92.81      153.88     66.68 o 
   0  10   7       85.72       39.87     49.94 o 
   1  10   7       32.13      -17.26     51.77 o 
   2  10   7       73.11       79.89     55.95 o 
   3  10   7      497.08      530.83     65.44 o 
   4  10   7      135.64       61.81     60.45 o 
   5  10   7      408.93      566.68     71.19 o 
   6  10   7       70.91      175.62     67.39 o 
   7  10   7      233.22      216.33     67.22 o 
   8  10   7        0.19       62.18     66.85 o 
   9  10   7        7.80       -2.64     68.22 o 
  10  10   7      191.99      110.23     70.99 o 
 -16  11   7        0.19       51.71     71.43 o 
 -15  11   7       43.56       -0.24     88.47 o 
 -14  11   7        4.29       18.43     87.00 o 
 -13  11   7      153.25     -126.20    195.68 o 
 -12  11   7        0.01       25.90     82.27 o 
 -11  11   7        2.78      -39.46    124.60 o 
 -10  11   7       48.71      -21.69    134.12 o 
  -9  11   7      291.78      147.87     96.42 o 
  -8  11   7      131.19      161.07     92.20 o 
  -7  11   7      493.69      525.32     68.33 o 
  -6  11   7       21.28       13.91     49.48 o 
  -5  11   7      727.89      658.99     55.27 o 
  -4  11   7      567.80      458.14     62.18 o 
  -3  11   7      244.30      220.15     56.03 o 
  -2  11   7      143.58       34.99     52.60 o 
  -1  11   7       19.05       18.87     60.10 o 
   0  11   7       91.74       86.98     64.98 o 
   1  11   7       48.48        4.05     62.00 o 
   2  11   7       75.22       66.30    114.91 o 
   3  11   7        9.00       66.65     58.41 o 
   4  11   7       44.92      110.37     84.37 o 
   5  11   7      327.15      355.94     68.62 o 
   6  11   7      242.27      296.42     66.49 o 
   7  11   7        6.20      -64.07     64.07 o 
   8  11   7       18.43       76.02     68.24 o 
   9  11   7        3.03      -31.60     71.18 o 
  10  11   7        2.08      -11.42     73.74 o 
 -15  12   7      150.65      259.98     89.08 o 
 -14  12   7        4.75       48.73     82.40 o 
 -13  12   7       48.53      -29.83     80.18 o 
 -12  12   7       14.42        7.79     83.49 o 
 -11  12   7      280.91      283.35     83.21 o 
 -10  12   7       38.81      171.03     82.93 o 
  -9  12   7      395.02      485.47    154.39 o 
  -8  12   7      188.82      304.06     67.86 o 
  -7  12   7       63.16      -10.83     57.08 o 
  -6  12   7        0.39      -48.00     71.74 o 
  -5  12   7       23.76       19.94     54.29 o 
  -4  12   7        3.39       19.24     47.22 o 
  -3  12   7      595.63      447.46     58.52 o 
  -2  12   7       80.32       76.28     52.95 o 
  -1  12   7      345.36      359.43     70.02 o 
   0  12   7       27.08       56.10     85.95 o 
   1  12   7      271.10      253.78     72.39 o 
   2  12   7       32.30       59.38     66.35 o 
   3  12   7       17.55      -50.75     70.78 o 
   4  12   7        9.72      -52.85     74.02 o 
   5  12   7       58.80      -16.45     91.69 o 
   6  12   7       74.10       41.18     62.99 o 
   7  12   7       24.54       38.50     69.82 o 
   8  12   7       23.61      -19.77     67.38 o 
   9  12   7        7.50       11.47     75.86 o 
  10  12   7       87.93        2.97     74.67 o 
 -15  13   7        0.27       74.42    181.41 o 
 -14  13   7        7.70      -83.56     87.09 o 
 -13  13   7       14.04      -84.19     84.19 o 
 -12  13   7       99.50      159.48    141.00 o 
 -11  13   7        5.50       89.71    141.29 o 
 -10  13   7       65.51       51.82     75.56 o 
  -9  13   7        5.40       49.89     79.48 o 
  -8  13   7        9.11       -2.10     63.66 o 
  -7  13   7       77.38      101.94     64.59 o 
  -6  13   7       33.65       71.97     53.07 o 
  -5  13   7        0.37       10.11     54.64 o 
  -4  13   7      118.96      119.65     60.22 o 
  -3  13   7       14.74      -47.57     47.57 o 
  -2  13   7      409.77      271.03     79.89 o 
  -1  13   7      292.57      286.39     58.16 o 
   0  13   7        7.38       32.89     65.83 o 
   1  13   7      158.86      127.64     68.10 o 
   2  13   7       50.60        4.66     68.24 o 
   3  13   7       85.29       45.32     92.04 o 
   4  13   7       76.33      122.69    111.54 o 
   5  13   7       14.49       48.05     91.04 o 
   6  13   7       84.66       89.35     81.29 o 
   7  13   7       76.82        8.90     79.93 o 
   8  13   7       53.62       44.26     87.34 o 
   9  13   7      183.64      124.51     90.87 o 
  10  13   7      124.98       55.55     90.52 o 
 -15  14   7        5.37      -12.79     84.20 o 
 -14  14   7       58.87      -12.39     83.75 o 
 -13  14   7        8.92      -32.85     86.60 o 
 -12  14   7       77.17      -84.85     84.85 o 
 -11  14   7       43.87      -65.77    157.57 o 
 -10  14   7      212.24      287.09     87.30 o 
  -9  14   7        8.67      -66.95    137.21 o 
  -8  14   7        0.41       37.70     60.35 o 
  -7  14   7      101.86       89.68     65.80 o 
  -6  14   7       27.69       52.82     51.30 o 
  -5  14   7      183.20      150.87     54.07 o 
  -4  14   7      569.18      453.26     66.68 o 
  -3  14   7        0.72      -15.31     48.02 o 
  -2  14   7       66.21      100.15     52.79 o 
  -1  14   7      105.16      104.18     56.72 o 
   0  14   7        4.00       63.81     68.31 o 
   1  14   7       42.10       41.66    114.13 o 
   2  14   7       12.05      -12.03     72.52 o 
   3  14   7        2.90      -15.16     74.54 o 
   4  14   7       93.12       38.59     80.45 o 
   5  14   7        0.33      -50.38     78.47 o 
   6  14   7       61.14       43.65    151.86 o 
   7  14   7        3.67       58.96     84.47 o 
   8  14   7        1.23      -31.03    134.71 o 
   9  14   7        3.96      -54.53     92.05 o 
 -15  15   7       11.88      124.57     91.49 o 
 -14  15   7        0.23      -90.88     90.88 o 
 -13  15   7       17.43      -51.97     87.68 o 
 -12  15   7       54.80       92.22     82.86 o 
 -11  15   7        4.49      -78.14     78.14 o 
 -10  15   7       64.18       92.63     78.58 o 
  -9  15   7      201.29      164.44    116.34 o 
  -8  15   7       46.80        4.02     63.72 o 
  -7  15   7        9.56       -9.56     81.55 o 
  -6  15   7        0.34      -21.46     51.58 o 
  -5  15   7       19.03      100.33     54.50 o 
  -4  15   7       48.40       -1.04    154.19 o 
  -3  15   7       35.04       23.78     48.30 o 
  -2  15   7      265.31      174.73     51.57 o 
  -1  15   7       95.24       52.59     56.69 o 
   0  15   7       64.85       42.06     69.57 o 
   1  15   7       39.11      101.72     72.74 o 
   2  15   7       57.15       55.01    111.38 o 
   3  15   7      122.13      188.36     76.63 o 
   4  15   7        0.07      -48.86     71.50 o 
   5  15   7       31.03       87.61     83.13 o 
   6  15   7        0.35      -68.81     76.82 o 
   7  15   7      153.29       43.73    155.64 o 
   8  15   7       48.65      -38.10     81.65 o 
   9  15   7        0.83      -65.80     89.95 o 
 -14  16   7      101.89       88.97    188.40 o 
 -13  16   7        7.85        1.35    164.16 o 
 -12  16   7      207.15      226.35    206.55 o 
 -11  16   7       33.93       90.35    140.63 o 
 -10  16   7        1.29      -35.07     77.83 o 
  -9  16   7      102.91      193.74     85.38 o 
  -8  16   7       33.92       -3.75     67.11 o 
  -7  16   7        0.18      -68.09     75.95 o 
  -6  16   7      365.91      421.98     57.40 o 
  -5  16   7       21.73      -51.59     51.59 o 
  -4  16   7      380.79      481.07     68.30 o 
  -3  16   7      117.04      230.71     51.14 o 
  -2  16   7       16.92        7.94     47.45 o 
  -1  16   7       72.70       93.81     50.99 o 
   0  16   7      116.23       58.22     68.79 o 
   1  16   7        4.80        6.85     69.46 o 
   2  16   7       54.23       -1.90     75.86 o 
   3  16   7       86.11      161.05    109.35 o 
   4  16   7      317.82      322.29     81.66 o 
   5  16   7       66.80      111.16     79.63 o 
   6  16   7        6.87        9.80     79.45 o 
   7  16   7      211.02      408.88     89.79 o 
   8  16   7       98.64       42.78     84.51 o 
   9  16   7        0.33      -25.73    130.14 o 
 -14  17   7        8.90      -73.66    120.58 o 
 -13  17   7       27.91      -75.71     82.56 o 
 -12  17   7        6.10     -101.75    102.95 o 
 -11  17   7        0.03     -119.59    120.61 o 
 -10  17   7        6.78        5.51     79.45 o 
  -9  17   7      148.49      197.65     86.77 o 
  -8  17   7      188.28      271.80     85.92 o 
  -7  17   7      154.01      149.08     60.24 o 
  -6  17   7       28.67       25.32     56.98 o 
  -5  17   7       58.73       -9.02     53.81 o 
  -4  17   7       64.16       40.24     78.87 o 
  -3  17   7        9.10        4.97     47.77 o 
  -2  17   7       49.11       70.54     52.80 o 
  -1  17   7        2.15      -47.98     47.98 o 
   0  17   7       31.08        5.03     52.07 o 
   1  17   7       25.24       20.74     74.08 o 
   2  17   7       30.85       -9.13     70.77 o 
   3  17   7       10.29       31.25     71.21 o 
   4  17   7        5.03      -13.52     75.88 o 
   5  17   7       59.73       10.51     77.88 o 
   6  17   7       38.38      -40.76     84.61 o 
   7  17   7      152.35      162.70     85.96 o 
   8  17   7        1.06      -54.06     88.87 o 
 -13  18   7       13.68      -77.40     77.40 o 
 -12  18   7        0.06       68.47     89.99 o 
 -11  18   7      132.75      122.52     89.86 o 
 -10  18   7        1.96      -13.61     75.17 o 
  -9  18   7       64.22       43.43     85.85 o 
  -8  18   7      104.35      174.18    144.67 o 
  -7  18   7       99.99       81.51     60.88 o 
  -6  18   7        4.21       -6.11     58.19 o 
  -5  18   7       10.55       -8.14     55.72 o 
  -4  18   7       10.50      110.15     65.77 o 
  -3  18   7      240.06      111.35     65.66 o 
  -2  18   7        7.39      -50.81     50.81 o 
  -1  18   7      160.87      242.96     54.81 o 
   0  18   7       89.34       23.90     53.54 o 
   1  18   7       72.39       98.32     64.68 o 
   2  18   7       47.66      149.65     79.19 o 
   3  18   7       88.49      100.96     89.00 o 
   4  18   7       22.97       38.11     82.88 o 
   5  18   7       19.42       40.30     80.05 o 
   6  18   7        2.60      -13.05     82.20 o 
   7  18   7       42.28      -53.90     83.10 o 
   8  18   7       71.55       56.15     92.46 o 
 -13  19   7        2.51      -16.88     85.14 o 
 -12  19   7      153.65      127.48     91.28 o 
 -11  19   7        8.75      144.54     92.38 o 
 -10  19   7        2.55      -73.52     73.52 o 
  -9  19   7        1.55       -6.89    106.78 o 
  -8  19   7       23.36       -8.83     84.20 o 
  -7  19   7        0.74      -11.79     59.71 o 
  -6  19   7       19.43       60.41     57.73 o 
  -5  19   7      101.85       15.44     58.31 o 
  -4  19   7        6.03       14.64     63.31 o 
  -3  19   7      107.56      104.19     64.65 o 
  -2  19   7      138.12       51.24     58.04 o 
  -1  19   7      146.48      109.26     56.94 o 
   0  19   7       17.56      -45.53     54.77 o 
   1  19   7       22.35      -18.85     65.09 o 
   2  19   7        7.68      -50.25     65.07 o 
   3  19   7        8.26      -44.90     74.59 o 
   4  19   7      144.66      -15.03     84.45 o 
   5  19   7        0.14      -48.28     80.11 o 
   6  19   7        4.34      -13.17     83.85 o 
   7  19   7       18.07      -86.28     86.28 o 
 -12  20   7       70.82       72.34     92.30 o 
 -11  20   7        0.46      -57.90     88.63 o 
 -10  20   7      106.43       52.30     88.95 o 
  -9  20   7       50.60       82.17     82.87 o 
  -8  20   7        1.31      -28.89     86.63 o 
  -7  20   7        3.97      -29.55     57.77 o 
  -6  20   7       31.39      -28.01     55.03 o 
  -5  20   7        7.76      -21.37     58.51 o 
  -4  20   7       37.37       47.28     67.17 o 
  -3  20   7       14.72      -26.39     90.24 o 
  -2  20   7       92.81      124.86     57.60 o 
  -1  20   7       41.69       64.31     54.38 o 
   0  20   7        1.03       -8.91     53.97 o 
   1  20   7        0.99      -55.22     55.22 o 
   2  20   7      232.93      223.74     69.22 o 
   3  20   7        4.24        3.18     65.93 o 
   4  20   7       45.08      -69.46     69.46 o 
   5  20   7        1.14      -76.80     98.71 o 
   6  20   7       54.01      -39.98     87.91 o 
   7  20   7       10.10      -77.07    138.57 o 
 -12  21   7       12.72      -55.80     87.65 o 
 -11  21   7       48.55      -21.67     89.43 o 
 -10  21   7       20.13       39.69     90.58 o 
  -9  21   7       95.54       10.42     87.59 o 
  -8  21   7        3.44      -35.23     81.61 o 
  -7  21   7        2.62      -56.08     56.08 o 
  -6  21   7       14.27      -59.18     59.18 o 
  -5  21   7        4.64      -58.57     58.57 o 
  -4  21   7        7.45       34.15     67.90 o 
  -3  21   7        8.46       39.51     91.73 o 
  -2  21   7        7.47      -32.62     54.96 o 
  -1  21   7       15.10      -55.45     55.45 o 
   0  21   7       11.13      -15.48     56.73 o 
   1  21   7      117.94      189.60     59.39 o 
   2  21   7        1.20      -67.98     67.98 o 
   3  21   7       63.91       54.03     71.55 o 
   4  21   7        3.64      -45.62     71.34 o 
   5  21   7        0.19       17.55     71.00 o 
   6  21   7        0.69      -28.13     74.26 o 
 -11  22   7       53.83      -88.26     88.26 o 
 -10  22   7       37.03       51.37     85.71 o 
  -9  22   7      104.90      123.78     91.07 o 
  -8  22   7       40.28       -1.20     87.42 o 
  -7  22   7       17.50      -60.97     60.97 o 
  -6  22   7       79.71       -8.03     61.42 o 
  -5  22   7       52.11      -14.72     61.47 o 
  -4  22   7       93.12      120.79     69.85 o 
  -3  22   7      189.41      168.68     70.85 o 
  -2  22   7        4.07      -54.19     54.19 o 
  -1  22   7        4.03      -22.83     56.53 o 
   0  22   7       18.68      -57.16     57.16 o 
   1  22   7        3.76      -57.42     57.42 o 
   2  22   7       26.87       92.76     71.84 o 
   3  22   7        0.12      -71.13     71.13 o 
   4  22   7       41.61      116.04     71.71 o 
   5  22   7       19.01        2.19     74.94 o 
   6  22   7        0.16      -69.72     72.54 o 
 -11  23   7       13.88      -24.90     90.65 o 
 -10  23   7       56.71      177.06     92.15 o 
  -9  23   7        2.16      -27.15     89.28 o 
  -8  23   7       93.84      -24.04    210.52 o 
  -7  23   7       55.68      103.79     73.84 o 
  -6  23   7       10.41      -34.06     62.21 o 
  -5  23   7       18.17       -2.37     60.80 o 
  -4  23   7       13.19      104.68     71.22 o 
  -3  23   7        0.07      -40.85     68.47 o 
  -2  23   7       16.20       17.55     57.44 o 
  -1  23   7        0.45       -9.50     56.47 o 
   0  23   7        3.71      -24.72     60.15 o 
   1  23   7        0.01      -33.93     57.52 o 
   2  23   7        0.51      -27.10     58.66 o 
   3  23   7       33.49       27.29     73.19 o 
   4  23   7        0.25       24.29     74.96 o 
   5  23   7        4.11      -19.12     74.57 o 
 -10  24   7        0.05      -55.50     91.98 o 
  -9  24   7       51.64       12.78     83.88 o 
  -8  24   7       39.86       49.73     89.95 o 
  -7  24   7        3.63      -47.21     71.27 o 
  -6  24   7       21.04       -4.74     62.67 o 
  -5  24   7        0.78       34.84     63.59 o 
  -4  24   7        0.13       84.51     72.34 o 
  -3  24   7        6.25       52.34     70.65 o 
  -2  24   7        1.17        1.69     68.14 o 
  -1  24   7       38.24       10.55     58.68 o 
   0  24   7        2.81      -58.79     58.79 o 
   1  24   7       35.16       72.13     62.26 o 
   2  24   7      147.80      149.23     63.06 o 
   3  24   7        9.72      -73.54     73.54 o 
   4  24   7        3.44      -51.97     76.10 o 
  -9  25   7        5.99     -127.64    154.31 o 
  -8  25   7        9.41       -8.63     88.97 o 
  -7  25   7       49.13        6.69     77.21 o 
  -6  25   7        1.35      -28.29     63.13 o 
  -5  25   7        7.92      -62.54     62.54 o 
  -4  25   7       21.24       29.75     71.61 o 
  -3  25   7        2.04       -3.92     70.81 o 
  -2  25   7       10.46      -45.31     69.46 o 
  -1  25   7       61.83       81.19     63.23 o 
   0  25   7        6.77      -60.43     67.64 o 
   1  25   7        4.42      -62.17     62.17 o 
   2  25   7       44.28      -62.31     62.31 o 
   3  25   7       13.88      -11.77     63.25 o 
  -8  26   7        5.17       35.47     91.36 o 
  -7  26   7       11.87      -38.78     73.13 o 
  -6  26   7       22.68      -14.36     63.42 o 
  -5  26   7        1.65       12.19     63.97 o 
  -4  26   7      123.95       81.01     72.95 o 
  -3  26   7        0.34      111.60     73.33 o 
  -2  26   7       16.38       25.25     71.96 o 
  -1  26   7       26.54        4.18     62.15 o 
   0  26   7        5.72      -62.69     62.69 o 
   1  26   7        5.56       65.15     64.01 o 
   2  26   7      103.08       64.23     65.80 o 
  -6  27   7       18.35      -71.09     71.09 o 
  -5  27   7        0.81      -27.15     62.93 o 
  -4  27   7        3.52       48.15     74.62 o 
  -3  27   7        0.12      -21.06     81.02 o 
  -2  27   7        2.23        5.39     73.08 o 
  -1  27   7       19.99       28.89     63.41 o 
   0  27   7       52.73       91.59     65.64 o 
   1  27   7       93.78       -4.76     78.27 o 
  -3  28   7       36.61     -172.22    217.60 o 
  -2  28   7        1.56     -125.71    125.71 o 
 -15   0   8        1.59      -81.50     81.50 o 
 -14   0   8        4.06       31.59     83.53 o 
 -13   0   8       30.55        1.25     79.42 o 
 -12   0   8       12.97       -9.70     74.04 o 
 -11   0   8       80.80       84.97     76.60 o 
 -10   0   8        1.02      -62.91     69.95 o 
  -9   0   8      149.06      151.84     75.29 o 
  -8   0   8       48.76       19.39     57.72 o 
  -7   0   8      194.39      167.00     58.07 o 
  -6   0   8       29.92      -49.31     72.91 o 
  -5   0   8       15.79       30.42     71.53 o 
  -4   0   8        1.79      -23.24     69.26 o 
  -3   0   8       98.99      114.35     39.75 o 
  -2   0   8      205.03      218.09     55.35 o 
  -1   0   8       81.26       70.78     63.94 o 
   0   0   8      409.72      324.45     73.17 o 
   1   0   8      113.07       62.92     68.24 o 
   2   0   8      226.40      374.41     78.56 o 
   3   0   8      236.30      234.18     79.21 o 
   4   0   8       36.28       59.20     78.24 o 
   5   0   8      224.10      173.80     85.38 o 
   6   0   8      100.70      121.56     87.77 o 
   7   0   8       28.99       43.22     87.90 o 
   8   0   8      193.23      334.37    126.15 o 
   9   0   8        1.20      -90.16     92.71 o 
 -15   1   8        0.71       37.54     59.96 o 
 -14   1   8        1.85       65.54     57.89 o 
 -13   1   8      359.48      387.49     76.02 o 
 -12   1   8        7.41       35.08     53.79 o 
 -11   1   8       34.45       -0.16     51.42 o 
 -10   1   8       52.44       26.74     50.74 o 
  -9   1   8      141.52      152.38     51.67 o 
  -8   1   8       18.55       22.24     41.55 o 
  -7   1   8       15.32       33.58     45.44 o 
  -6   1   8       30.85       27.78     47.87 o 
  -5   1   8       27.92      -49.39     49.39 o 
  -4   1   8       45.31       79.13     51.88 o 
  -3   1   8      421.72      393.88     47.65 o 
  -2   1   8        6.58       59.47     37.05 o 
  -1   1   8       20.82        8.32     44.29 o 
   0   1   8       75.06       86.12     46.47 o 
   1   1   8       77.92       71.92     49.72 o 
   2   1   8       35.63       81.77     48.51 o 
   3   1   8       77.54       88.42     51.22 o 
   4   1   8        1.70      -13.52     52.80 o 
   5   1   8       89.75       55.63     56.14 o 
   6   1   8       65.52       77.08     60.38 o 
   7   1   8        9.07       50.76     59.95 o 
   8   1   8       62.18      131.71     66.81 o 
   9   1   8       23.33      -51.08     66.62 o 
 -15   2   8        5.72      114.60     58.33 o 
 -14   2   8       52.53       37.02     56.04 o 
 -13   2   8       29.36      -28.63     56.23 o 
 -12   2   8      116.32      120.24     56.43 o 
 -11   2   8        0.61        7.50     51.87 o 
 -10   2   8       60.77      132.21     52.07 o 
  -9   2   8       53.83      -41.47     81.51 o 
  -8   2   8       29.62      -16.96     46.93 o 
  -7   2   8        5.15      -34.65     45.65 o 
  -6   2   8      425.66      395.33     48.75 o 
  -5   2   8       47.61       69.38     44.88 o 
  -4   2   8      142.81      165.10     53.05 o 
  -3   2   8      146.73       28.01     35.92 o 
  -2   2   8      212.36      194.34     39.08 o 
  -1   2   8      348.90      333.70     49.28 o 
   0   2   8        0.39      -45.70     45.70 o 
   1   2   8      317.72      254.72     52.47 o 
   2   2   8      102.21      140.20     52.27 o 
   3   2   8       25.15        7.16     52.91 o 
   4   2   8       29.86       55.91     53.63 o 
   5   2   8       35.08      156.12     55.42 o 
   6   2   8      202.13      245.47     61.43 o 
   7   2   8       48.32       39.80     60.15 o 
   8   2   8      165.73      111.15     66.29 o 
   9   2   8       14.59       80.53     75.77 o 
 -15   3   8        0.91      -15.24     68.38 o 
 -14   3   8        1.85      -56.47     56.47 o 
 -13   3   8        4.65       -9.41     60.56 o 
 -12   3   8        0.32      -52.93     52.93 o 
 -11   3   8        6.80      -12.53     51.39 o 
 -10   3   8        1.30      114.40     60.24 o 
  -9   3   8        0.26       29.85     65.33 o 
  -8   3   8       88.62      102.24     46.90 o 
  -7   3   8        6.39       18.20     45.66 o 
  -6   3   8        7.59      -28.87     45.25 o 
  -5   3   8       23.36      -16.06     49.22 o 
  -4   3   8        0.08       -2.23     42.93 o 
  -3   3   8        0.50        8.31     34.27 o 
  -2   3   8       42.50      -25.49     42.05 o 
  -1   3   8        7.71       -4.02     44.96 o 
   0   3   8       44.15       76.82     45.78 o 
   1   3   8       61.74      114.47     59.21 o 
   2   3   8       10.62      -26.16     49.27 o 
   3   3   8       50.89      -16.80     51.67 o 
   4   3   8        3.81       -4.23     58.32 o 
   5   3   8       12.63       65.69     55.78 o 
   6   3   8       26.29       96.20     58.51 o 
   7   3   8        0.13        4.77     58.82 o 
   8   3   8        4.27       17.48     64.69 o 
   9   3   8        9.37       82.31     80.48 o 
 -15   4   8        2.44      -62.53     65.40 o 
 -14   4   8       15.76       28.83     67.90 o 
 -13   4   8        0.45      -42.56     64.57 o 
 -12   4   8       77.42       58.30     57.25 o 
 -11   4   8       41.94      -39.41     61.30 o 
 -10   4   8       11.63        7.64     61.45 o 
  -9   4   8      109.55       88.03     58.56 o 
  -8   4   8        6.15       15.36     51.11 o 
  -7   4   8       32.66       24.32     45.13 o 
  -6   4   8      304.76      226.85     47.39 o 
  -5   4   8       16.17      -16.54     44.23 o 
  -4   4   8       84.96      170.36     46.21 o 
  -3   4   8       14.30      -24.25     28.13 o 
  -2   4   8      150.23       74.37     43.83 o 
  -1   4   8      409.06      466.89     66.46 o 
   0   4   8       27.98        1.09     47.41 o 
   1   4   8       76.04      107.61     48.09 o 
   2   4   8        8.52       46.38     49.01 o 
   3   4   8       10.94       17.60     50.96 o 
   4   4   8      193.29      141.81     56.87 o 
   5   4   8       54.79       97.22     58.09 o 
   6   4   8       62.40      104.68     60.90 o 
   7   4   8       65.21       73.34     61.45 o 
   8   4   8       93.45      147.12     86.60 o 
 -15   5   8        0.26      -66.49     67.49 o 
 -14   5   8        0.92      -74.95     98.55 o 
 -13   5   8       72.94       19.84     82.93 o 
 -12   5   8       20.87      -26.38     80.95 o 
 -11   5   8        0.60       28.55     79.04 o 
 -10   5   8       36.50      -17.05     59.12 o 
  -9   5   8        0.83       -6.71     59.20 o 
  -8   5   8       22.81       29.27     53.14 o 
  -7   5   8       27.02       45.89     47.07 o 
  -6   5   8       12.86       -2.83     45.80 o 
  -5   5   8        0.42        3.99     44.90 o 
  -4   5   8       26.32      -43.43     43.43 o 
  -3   5   8       33.25       81.20     36.23 o 
  -2   5   8       32.89      -27.55     37.76 o 
  -1   5   8        3.46      -54.19     55.21 o 
   0   5   8       20.34       27.28     56.76 o 
   1   5   8       94.68      117.41     50.04 o 
   2   5   8      199.70      216.09     53.64 o 
   3   5   8       48.40       44.59     51.41 o 
   4   5   8       13.15       60.81     55.12 o 
   5   5   8       33.49      157.08     56.74 o 
   6   5   8       46.28       27.03     59.22 o 
   7   5   8       21.42       59.15     59.47 o 
   8   5   8       19.48       -0.28     77.98 o 
 -15   6   8       29.34        1.26     90.03 o 
 -14   6   8       16.87       -0.05    100.49 o 
 -13   6   8        0.52       -1.13     84.67 o 
 -12   6   8       25.84      -18.07     82.46 o 
 -11   6   8      269.59      216.55     83.58 o 
 -10   6   8       59.57        4.49     75.74 o 
  -9   6   8       87.74      185.57     80.15 o 
  -8   6   8       84.60      163.17     55.77 o 
  -7   6   8      204.50      162.12     46.83 o 
  -6   6   8        1.74      -19.95     45.94 o 
  -5   6   8       40.17       29.73     43.77 o 
  -4   6   8        0.65      -15.35     46.33 o 
  -3   6   8        6.09      -32.55     38.08 o 
  -2   6   8      301.75      332.46     47.19 o 
  -1   6   8        7.69       22.76     76.04 o 
   0   6   8       19.68       66.11     57.13 o 
   1   6   8        2.74      -18.64     54.52 o 
   2   6   8        2.10       49.07     60.64 o 
   3   6   8        0.48        6.05     52.53 o 
   4   6   8        0.46      -53.46     53.46 o 
   5   6   8      302.73      288.62     59.80 o 
   6   6   8      124.36      190.83     80.76 o 
   7   6   8       61.23      100.94     65.38 o 
   8   6   8      120.68      303.81     66.71 o 
 -14   7   8        6.05       53.52     90.98 o 
 -13   7   8      283.32       62.27     86.95 o 
 -12   7   8       13.34      -71.89     83.89 o 
 -11   7   8      112.01       69.56     83.24 o 
 -10   7   8       36.63       85.64     80.80 o 
  -9   7   8        3.87     -103.31    103.31 o 
  -8   7   8       17.08       61.39     64.87 o 
  -7   7   8      120.63       92.46     79.70 o 
  -6   7   8      112.43       36.22     62.48 o 
  -5   7   8       48.97       39.44     51.09 o 
  -4   7   8        8.75       13.21     44.32 o 
  -3   7   8      384.74      434.94     43.67 o 
  -2   7   8       20.53       66.77     38.64 o 
  -1   7   8       45.77       -3.39     55.29 o 
   0   7   8       10.16       84.33     55.58 o 
   1   7   8       76.36       70.87     59.54 o 
   2   7   8       21.30       15.95     62.28 o 
   3   7   8        4.56      -29.92     64.22 o 
   4   7   8       32.43       92.01     66.72 o 
   5   7   8      317.48      383.42     61.04 o 
   6   7   8      105.85      150.30     61.38 o 
   7   7   8        0.64       10.76     59.53 o 
   8   7   8       94.90      163.49     63.79 o 
 -14   8   8       84.40      -88.13     88.36 o 
 -13   8   8       31.81       93.45     86.05 o 
 -12   8   8       76.58       92.79     86.13 o 
 -11   8   8        5.37       70.07     84.35 o 
 -10   8   8        5.57      -19.27     81.85 o 
  -9   8   8        2.12       56.96     80.51 o 
  -8   8   8        2.93       59.57     74.65 o 
  -7   8   8        0.41      -31.62     64.73 o 
  -6   8   8      271.19      253.74     94.31 o 
  -5   8   8       71.76       14.95     62.34 o 
  -4   8   8      246.80      217.56     67.44 o 
  -3   8   8      306.23      262.88     67.69 o 
  -2   8   8      121.03      183.18     45.63 o 
  -1   8   8       54.80      -16.79     54.59 o 
   0   8   8        7.83       16.28     58.40 o 
   1   8   8       71.75       59.65     58.68 o 
   2   8   8       18.28       36.01     87.98 o 
   3   8   8       91.34       83.58     66.77 o 
   4   8   8      114.49      154.13     68.43 o 
   5   8   8        3.03      -66.05     70.91 o 
   6   8   8       45.97       83.36     69.94 o 
   7   8   8       27.87      134.22     70.18 o 
   8   8   8       44.08      223.75     77.37 o 
 -14   9   8       58.28       43.54     92.71 o 
 -13   9   8        0.28       17.89     87.57 o 
 -12   9   8       38.35      -31.14     85.36 o 
 -11   9   8        2.80      -11.39     83.78 o 
 -10   9   8      152.57      225.10    121.90 o 
  -9   9   8      144.16      112.62     82.31 o 
  -8   9   8       64.99       74.87     64.70 o 
  -7   9   8       10.01        1.83     65.55 o 
  -6   9   8       46.41       81.25     83.58 o 
  -5   9   8        4.04      -13.78    107.87 o 
  -4   9   8        2.35      -11.96     62.03 o 
  -3   9   8       28.87       56.35     62.70 o 
  -2   9   8      140.38      229.40     63.17 o 
  -1   9   8       35.48       37.43     54.57 o 
   0   9   8      109.43       37.99     72.36 o 
   1   9   8       11.43      -43.15     83.22 o 
   2   9   8       40.57      115.50     78.68 o 
   3   9   8       32.11      102.52     64.89 o 
   4   9   8       97.71      135.25     75.32 o 
   5   9   8       57.38       49.29     70.08 o 
   6   9   8        0.58       32.88     71.82 o 
   7   9   8        0.38        1.59     73.15 o 
   8   9   8       31.98       17.17     75.10 o 
 -14  10   8        0.67      -45.38     91.04 o 
 -13  10   8       20.83       18.35     98.29 o 
 -12  10   8       66.59      -85.68     85.68 o 
 -11  10   8        5.59       94.17    107.87 o 
 -10  10   8       22.07       81.96     85.82 o 
  -9  10   8       65.66      -12.95     80.89 o 
  -8  10   8       21.63      -60.06     66.94 o 
  -7  10   8       41.39      139.40     68.92 o 
  -6  10   8      275.04      221.60     64.34 o 
  -5  10   8       11.20        2.43     51.65 o 
  -4  10   8      145.42      152.36     64.42 o 
  -3  10   8        2.44        2.09     58.72 o 
  -2  10   8       62.94      -51.43     58.37 o 
  -1  10   8      145.57      164.83     57.80 o 
   0  10   8      276.85      106.90     71.58 o 
   1  10   8        7.10      -73.13     73.13 o 
   2  10   8      176.96      128.39     76.49 o 
   3  10   8       19.23       35.07     79.61 o 
   4  10   8      254.03      131.77     85.42 o 
   5  10   8        0.04      -61.06     90.63 o 
   6  10   8        1.17      -83.35     85.48 o 
   7  10   8        7.93      -82.50     82.50 o 
 -14  11   8       16.43     -121.15    121.15 o 
 -13  11   8       14.67      -59.61     90.53 o 
 -12  11   8       21.87      116.72     91.54 o 
 -11  11   8       76.16      140.03     88.51 o 
 -10  11   8       65.82      148.78     88.20 o 
  -9  11   8       17.68       11.01     82.59 o 
  -8  11   8        7.73      -37.24    117.69 o 
  -7  11   8        4.31      -67.40     67.40 o 
  -6  11   8        6.66       14.07     67.03 o 
  -5  11   8       78.33       62.94     56.84 o 
  -4  11   8        1.63      -69.47     69.47 o 
  -3  11   8      211.31      176.40     62.21 o 
  -2  11   8       86.52       31.15     84.37 o 
  -1  11   8       90.92       46.78     60.07 o 
   0  11   8        1.44      -58.68     70.06 o 
   1  11   8      211.80      209.97     80.54 o 
   2  11   8      197.56      209.26     76.80 o 
   3  11   8       88.76       34.14     97.02 o 
   4  11   8        1.51        9.44     83.85 o 
   5  11   8        8.98      -86.80     86.80 o 
   6  11   8        0.25       -4.66    129.17 o 
   7  11   8      107.87      128.71     93.67 o 
 -13  12   8       30.62      -26.65     93.79 o 
 -12  12   8       23.42       73.22     90.06 o 
 -11  12   8       75.13      -20.34     86.57 o 
 -10  12   8       72.85       41.80    106.33 o 
  -9  12   8       25.87      212.20    142.35 o 
  -8  12   8       82.03       53.37     70.12 o 
  -7  12   8      109.48      168.41     71.42 o 
  -6  12   8        2.99      -64.01     66.07 o 
  -5  12   8       26.59      -51.29     55.03 o 
  -4  12   8       67.03      113.92     58.77 o 
  -3  12   8       41.42       43.59     60.44 o 
  -2  12   8       35.57      -25.13     61.51 o 
  -1  12   8        0.80       75.41     60.80 o 
   0  12   8        5.12       63.20     74.95 o 
   1  12   8       12.01      -25.67     76.24 o 
   2  12   8       27.83       32.56     79.01 o 
   3  12   8        2.90       -1.27     94.89 o 
   4  12   8       13.71      -72.68     72.68 o 
   5  12   8       48.25      118.83     80.38 o 
   6  12   8        8.67       -8.67     86.46 o 
   7  12   8        0.15      121.62     94.88 o 
 -13  13   8      125.46      212.56     96.50 o 
 -12  13   8        0.28       53.33    171.24 o 
 -11  13   8      208.04      333.59    104.73 o 
 -10  13   8       33.71      -60.83    125.21 o 
  -9  13   8       28.17       86.30     81.60 o 
  -8  13   8       23.69      -21.12     69.67 o 
  -7  13   8       31.14      -27.09     69.95 o 
  -6  13   8       43.29       -9.89     63.48 o 
  -5  13   8       99.65      100.35     57.76 o 
  -4  13   8        0.58      -49.94     56.99 o 
  -3  13   8      301.28      308.35     78.90 o 
  -2  13   8       30.16       80.48     60.49 o 
  -1  13   8       39.40       42.55     86.31 o 
   0  13   8       26.40       16.27    107.81 o 
   1  13   8       54.57       -0.17     76.48 o 
   2  13   8       23.85       10.49     76.10 o 
   3  13   8       14.28      -56.73     75.41 o 
   4  13   8        0.52      -84.55     84.55 o 
   5  13   8      174.53      214.36     92.90 o 
   6  13   8       19.99        7.65    101.86 o 
   7  13   8        0.61      -89.96     89.96 o 
 -13  14   8       16.45      -85.48     85.48 o 
 -12  14   8       27.75      -40.75     92.64 o 
 -11  14   8        0.39       77.27     92.37 o 
 -10  14   8        8.13       30.21    139.07 o 
  -9  14   8        3.02       -4.11     86.89 o 
  -8  14   8        3.29      -54.07     71.25 o 
  -7  14   8       49.19       32.89     71.92 o 
  -6  14   8       22.11       -1.45     67.10 o 
  -5  14   8      194.02      177.58     59.54 o 
  -4  14   8        1.13      -29.21     69.31 o 
  -3  14   8       41.28       42.07     61.57 o 
  -2  14   8       73.05       79.72     61.98 o 
  -1  14   8       12.45      -59.12     59.12 o 
   0  14   8       15.56      113.03     59.42 o 
   1  14   8       17.83        4.50     77.53 o 
   2  14   8        3.45      -66.18     78.06 o 
   3  14   8       21.13       34.83     83.27 o 
   4  14   8       72.01      -82.65     82.65 o 
   5  14   8       34.84       19.24     86.81 o 
   6  14   8       51.49      159.30     94.66 o 
 -12  15   8       17.34      -92.94     92.94 o 
 -11  15   8       46.05      119.69     93.26 o 
 -10  15   8       39.75       24.90     91.14 o 
  -9  15   8        0.85        3.08     87.84 o 
  -8  15   8      105.70       84.06     67.77 o 
  -7  15   8       83.94       -1.37     69.90 o 
  -6  15   8        6.52       48.32     70.15 o 
  -5  15   8        4.73        3.01     57.19 o 
  -4  15   8       10.61      -43.14     58.24 o 
  -3  15   8        1.13       34.85     66.35 o 
  -2  15   8      161.80      144.34     67.41 o 
  -1  15   8        0.17      -58.85     61.59 o 
   0  15   8      106.67       81.28     64.90 o 
   1  15   8       14.91      -17.58     76.79 o 
   2  15   8      196.02      124.22     80.75 o 
   3  15   8      107.95      116.67    145.93 o 
   4  15   8        3.59      -80.18     80.18 o 
   5  15   8       23.15      162.87     86.89 o 
   6  15   8        1.30      -33.03     86.40 o 
 -12  16   8        0.48      155.25    109.80 o 
 -11  16   8       38.82       16.27     94.47 o 
 -10  16   8        0.69     -155.81    172.78 o 
  -9  16   8       51.49       24.36    103.52 o 
  -8  16   8        3.36      -70.54     70.54 o 
  -7  16   8        1.81      -56.77     78.01 o 
  -6  16   8       45.14       44.87    105.64 o
[truncated: 17,602 more chars]
